# Supplementary material for: 2-[5-(4-Fluoro­phen­yl)-3-(4-methyl­phen­yl)-4,5-dihydro-1H-pyrazol-1-yl]-4-phenyl-1,3-thia­zole
Source: Acta Crystallogr Sect E Struct Rep Online. 2013 Feb 16;69(Pt 3):o392–3. doi: 10.1107/S1600536813004339 (PMC3588500; doi:10.1107/S1600536813004339)
Supplement: Supplementary file 1 [file e-69-0o392-sup1.cif]

##############################################################################
#                                                                            #
# This CIF contains the data in a paper accepted for publication in          #
# Acta Crystallographica Section E. It conforms to the requirements of       #
# Notes for Authors for Acta Crystallographica Section E, and has been       #
# peer reviewed under the auspices of the IUCr Commission on Journals.       #
#                                                                            #
# Full details of the Crystallographic Information File format               #
# are given in the paper "The Crystallographic Information File (CIF):       #
# a New Standard Archive File for Crystallography" by S. R. Hall, F. H.      #
# Allen and I. D. Brown [Acta Cryst. (1991), A47, 655-685].                  #
#                                                                            #
# The current version of the core CIF dictionary is obtainable from          #
# ftp://ftp.iucr.org/pub/cif_core.dic.                                       #
#                                                                            #
# Software is freely available for graphical display of the structure(s)     #
# in this CIF. For information consult the CIF software page                 #
# http://www.iucr.org/resources/cif/software.                                #
#                                                                            #
# This file may be used for bona fide research purposes within the           #
# scientific community so long as proper attribution is given to the journal # 
# article from which it was obtained.                                        #
#                                                                            #
##############################################################################
data_global
_audit_creation_method     SHELXL-97
_journal_date_recd_electronic     2013-02-13
_journal_date_accepted     2013-02-13
_journal_name_full     'Acta Crystallographica, Section E'
_journal_year     2013
_journal_volume     69
_journal_issue      3
_journal_page_first     o392
_journal_page_last     o393
_journal_paper_category     QO
_journal_paper_doi     10.1107/S1600536813004339
_journal_coeditor_code     HG5292
_publ_contact_author_name     ' Edward RT Tiekink '
_publ_contact_author_address
;
Department of Chemistry, University of Malaya,
50603 Kuala Lumpur, Malaysia
;
_publ_contact_author_email
;
edward.tiekink@gmail.com
;
_publ_contact_author_fax     ' +60 3 7967 4193 '
_publ_contact_author_phone     ' +60 3 7967 6775 '
_publ_section_title
;\
2-[5-(4-Fluorophenyl)-3-(4-methylphenyl)-4,5-dihydro-1<i>H</i>-pyrazol-1-yl]-4-\
phenyl-1,3-thiazole
;
loop_
    _publ_author_name
    _publ_author_footnote
    _publ_author_address
    'Bakr F. Abdel-Wahab'
;
 Additional correspondence author, e-mail: bakrfatehy@yahoo.com.
;
;
Applied Organic Chemistry Department, National Research Centre, Dokki,
12622 Giza, Egypt
;
    'Hanan A. Mohamed' .
;
Applied Organic Chemistry Department, National Research Centre, Dokki,
12622 Giza, Egypt
;
    'Ng, Seik Weng' .
;
Department of Chemistry
University of Malaya
50603 Kuala Lumpur
Malaysia
Chemistry Department
Faculty of Science
King Abdulaziz University
PO Box 80203 Jeddah
Saudi Arabia
;
    'Tiekink, Edward R. T.' .
;
Department of Chemistry, University of Malaya,
50603 Kuala Lumpur, Malaysia
;
data_I
_audit_creation_method     SHELXL-97
_chemical_name_systematic
;\
2-[5-(4-Fluorophenyl)-3-(4-methylphenyl)-4,5-dihydro-1<i>H</i>-pyrazol-1-yl]-\
4-phenyl-1,3-thiazole
;
_chemical_name_common     ?
_chemical_formula_moiety     'C25 H20 F N3 S'
_chemical_formula_sum     'C25 H20 F N3 S'
_chemical_formula_weight     413.50
_chemical_melting_point     ?
_symmetry_cell_setting     monoclinic
_symmetry_space_group_name_H-M     'P c'
_symmetry_space_group_name_Hall     'P -2yc'
loop_
    _symmetry_equiv_pos_as_xyz
    'x, y, z'
    'x, -y, z+1/2'
_cell_length_a     5.7563(3)
_cell_length_b     24.1214(12)
_cell_length_c     15.1827(8)
_cell_angle_alpha     90.00
_cell_angle_beta     90.948(5)
_cell_angle_gamma     90.00
_cell_volume     2107.83(19)
_cell_formula_units_Z     4
_cell_measurement_reflns_used     5001
_cell_measurement_theta_min     2.8610
_cell_measurement_theta_max     27.4981
_cell_measurement_temperature     295(2)
_exptl_crystal_description     prism
_exptl_crystal_colour     yellow
_exptl_crystal_size_max     0.40
_exptl_crystal_size_mid     0.30
_exptl_crystal_size_min     0.20
_exptl_crystal_density_diffrn     1.303
_exptl_crystal_density_meas     ?
_exptl_crystal_density_method     'not measured'
_exptl_crystal_F_000     864
_exptl_absorpt_coefficient_mu     0.179
_exptl_absorpt_correction_type     multi-scan
_exptl_absorpt_process_details     '(CrysAlis PRO; Agilent, 2011)'
_exptl_absorpt_correction_T_min     0.83662
_exptl_absorpt_correction_T_max     1.00000
_exptl_special_details
;
;
_diffrn_ambient_temperature     295(2)
_diffrn_radiation_type     MoK\a
_diffrn_radiation_wavelength     0.71073
_diffrn_radiation_source     'SuperNova (Mo) X-ray Source'
_diffrn_radiation_monochromator     Mirror
_diffrn_measurement_device_type
                  'Agilent SuperNova Dual diffractometer with an Atlas detector'
_diffrn_measurement_method     '\w scan'
_diffrn_detector_area_resol_mean     10.4041
_diffrn_reflns_number     22651
_diffrn_reflns_av_R_equivalents     0.0421
_diffrn_reflns_av_sigmaI/netI     0.0555
_diffrn_reflns_theta_min     2.87
_diffrn_reflns_theta_max     27.56
_diffrn_reflns_theta_full     27.56
_diffrn_measured_fraction_theta_max     0.999
_diffrn_measured_fraction_theta_full     0.999
_diffrn_reflns_limit_h_min     -7
_diffrn_reflns_limit_h_max     7
_diffrn_reflns_limit_k_min     -31
_diffrn_reflns_limit_k_max     31
_diffrn_reflns_limit_l_min     -19
_diffrn_reflns_limit_l_max     19
_diffrn_standards_number     0
_diffrn_standards_interval_count     0
_diffrn_standards_interval_time     0
_diffrn_standards_decay_%     0
_refine_special_details
;
Refinement of <i>F</i>^2^ against ALL reflections. The weighted <i>R</i>-factor
<i>wR</i> and goodness of fit <i>S</i> are based on <i>F</i>^2^, conventional
<i>R</i>-factors <i>R</i> are based on <i>F</i>, with <i>F</i> set to zero for
negative <i>F</i>^2^. The threshold expression of <i>F</i>^2^ >
\s(<i>F</i>^2^) is used only for calculating <i>R</i>-factors(gt) <i>etc</i>.
and is not relevant to the choice of reflections for refinement.
<i>R</i>-factors based on <i>F</i>^2^ are statistically about twice as large
as those based on <i>F</i>, and <i>R</i>- factors based on ALL data will be
even larger.
;
_reflns_number_total     9054
_reflns_number_gt     5841
_reflns_threshold_expression     I>2\s(I)
_refine_ls_structure_factor_coef     Fsqd
_refine_ls_matrix_type     full
_refine_ls_R_factor_all     0.0854
_refine_ls_R_factor_gt     0.0477
_refine_ls_wR_factor_gt     0.0958
_refine_ls_wR_factor_ref     0.1170
_refine_ls_goodness_of_fit_ref     0.991
_refine_ls_restrained_S_all     0.991
_refine_ls_number_reflns     9054
_refine_ls_number_parameters     543
_refine_ls_number_restraints     2
_refine_ls_hydrogen_treatment     constr
_refine_ls_weighting_scheme     calc
_refine_ls_weighting_details
         'calc w=1/[\s^2^(Fo^2^)+(0.0492P)^2^+0.0000P] where P=(Fo^2^+2Fc^2^)/3'
_atom_sites_solution_hydrogens     geom
_atom_sites_solution_primary     direct
_atom_sites_solution_secondary     difmap
_refine_ls_shift/su_max     0.000
_refine_ls_shift/su_mean     0.000
_refine_diff_density_max     0.138
_refine_diff_density_min     -0.158
_refine_ls_extinction_method     none
_refine_ls_extinction_coef     ?
_refine_ls_abs_structure_details     'Flack (1983), 4165 Friedel pairs'
_refine_ls_abs_structure_Flack     -0.06(6)
loop_
    _atom_type_symbol
    _atom_type_description
    _atom_type_scat_dispersion_real
    _atom_type_scat_dispersion_imag
    _atom_type_scat_source
    'C' 'C' 0.0033 0.0016
                         'International Tables Vol C Tables 4.2.6.8 and 6.1.1.4'
    'H' 'H' 0.0000 0.0000
                         'International Tables Vol C Tables 4.2.6.8 and 6.1.1.4'
    'N' 'N' 0.0061 0.0033
                         'International Tables Vol C Tables 4.2.6.8 and 6.1.1.4'
    'F' 'F' 0.0171 0.0103
                         'International Tables Vol C Tables 4.2.6.8 and 6.1.1.4'
    'S' 'S' 0.1246 0.1234
                         'International Tables Vol C Tables 4.2.6.8 and 6.1.1.4'
_computing_data_collection     'CrysAlis PRO (Agilent, 2011)'
_computing_cell_refinement     'CrysAlis PRO (Agilent, 2011)'
_computing_data_reduction     'CrysAlis PRO (Agilent, 2011)'
_computing_structure_solution     'SHELXS97 (Sheldrick, 2008)'
_computing_structure_refinement     'SHELXL97 (Sheldrick, 2008)'
_computing_molecular_graphics
;
ORTEP-3 for Windows (Farrugia, 2012), <i>QMol</i>
(Gans & Shalloway, 2001) and
DIAMOND (Brandenburg, 2006)
;
_computing_publication_material     'publCIF (Westrip, 2010)'
loop_
    _atom_site_type_symbol
    _atom_site_label
    _atom_site_fract_x
    _atom_site_fract_y
    _atom_site_fract_z
    _atom_site_U_iso_or_equiv
    _atom_site_adp_type
    _atom_site_calc_flag
    _atom_site_refinement_flags
    _atom_site_occupancy
    _atom_site_symmetry_multiplicity
    _atom_site_disorder_assembly
    _atom_site_disorder_group
    S S1 0.49969(14) 0.29737(3) 0.50008(6) 0.0662(2) Uani d . 1 1 . .
    S S2 1.01138(13) 0.25628(3) 0.36822(6) 0.0666(2) Uani d . 1 1 . .
    F F1 -0.0507(5) 0.34215(9) 0.99078(17) 0.1149(8) Uani d . 1 1 . .
    F F2 0.5094(5) 0.12749(9) -0.12101(16) 0.1042(7) Uani d . 1 1 . .
    N N1 0.1354(4) 0.32997(10) 0.58332(16) 0.0579(6) Uani d . 1 1 . .
    N N2 0.2741(4) 0.24238(11) 0.62782(17) 0.0638(7) Uani d . 1 1 . .
    N N3 0.4085(4) 0.19780(11) 0.60017(17) 0.0621(7) Uani d . 1 1 . .
    N N4 0.8192(4) 0.17483(10) 0.28401(16) 0.0585(6) Uani d . 1 1 . .
    N N5 0.6904(4) 0.26272(10) 0.23727(18) 0.0635(7) Uani d . 1 1 . .
    N N6 0.6916(4) 0.31858(10) 0.26139(16) 0.0590(7) Uani d . 1 1 . .
    C C1 0.0526(5) 0.42283(12) 0.52259(19) 0.0571(8) Uani d . 1 1 . .
    C C2 0.1262(6) 0.46954(15) 0.4761(2) 0.0740(9) Uani d . 1 1 . .
    H H2A 0.2631 0.4680 0.4445 0.089 Uiso calc R 1 1 . .
    C C3 -0.0020(7) 0.51781(16) 0.4767(3) 0.0822(11) Uani d . 1 1 . .
    H H3 0.0519 0.5489 0.4470 0.099 Uiso calc R 1 1 . .
    C C4 -0.2069(7) 0.52053(16) 0.5204(3) 0.0835(11) Uani d . 1 1 . .
    H H4 -0.2947 0.5529 0.5192 0.100 Uiso calc R 1 1 . .
    C C5 -0.2824(6) 0.47491(16) 0.5663(2) 0.0758(10) Uani d . 1 1 . .
    H H5 -0.4214 0.4766 0.5965 0.091 Uiso calc R 1 1 . .
    C C6 -0.1532(6) 0.42654(14) 0.5678(2) 0.0653(8) Uani d . 1 1 . .
    H H6 -0.2055 0.3962 0.5995 0.078 Uiso calc R 1 1 . .
    C C7 0.1944(5) 0.37188(12) 0.52465(19) 0.0554(7) Uani d . 1 1 . .
    C C8 0.3820(6) 0.36115(13) 0.4756(2) 0.0643(8) Uani d . 1 1 . .
    H H8 0.4406 0.3853 0.4336 0.077 Uiso calc R 1 1 . .
    C C9 0.2832(5) 0.28972(13) 0.57623(19) 0.0559(7) Uani d . 1 1 . .
    C C10 0.0630(5) 0.22505(13) 0.6747(2) 0.0606(8) Uani d . 1 1 . .
    H H10 -0.0735 0.2297 0.6360 0.073 Uiso calc R 1 1 . .
    C C11 0.1131(6) 0.16282(13) 0.6878(2) 0.0664(9) Uani d . 1 1 . .
    H H11A 0.1453 0.1544 0.7493 0.080 Uiso calc R 1 1 . .
    H H11B -0.0168 0.1404 0.6673 0.080 Uiso calc R 1 1 . .
    C C12 0.3231(5) 0.15310(13) 0.6329(2) 0.0569(7) Uani d . 1 1 . .
    C C13 0.4368(5) 0.09940(13) 0.61754(19) 0.0566(7) Uani d . 1 1 . .
    C C14 0.6347(5) 0.09546(14) 0.5673(2) 0.0640(8) Uani d . 1 1 . .
    H H14 0.6926 0.1270 0.5402 0.077 Uiso calc R 1 1 . .
    C C15 0.7465(6) 0.04580(14) 0.5568(2) 0.0671(9) Uani d . 1 1 . .
    H H15 0.8800 0.0445 0.5232 0.081 Uiso calc R 1 1 . .
    C C16 0.6653(5) -0.00304(13) 0.5954(2) 0.0618(8) Uani d . 1 1 . .
    C C17 0.4650(6) 0.00095(14) 0.6425(2) 0.0659(8) Uani d . 1 1 . .
    H H17 0.4040 -0.0309 0.6677 0.079 Uiso calc R 1 1 . .
    C C18 0.3500(6) 0.05102(14) 0.6539(2) 0.0652(8) Uani d . 1 1 . .
    H H18 0.2140 0.0521 0.6861 0.078 Uiso calc R 1 1 . .
    C C19 0.7985(6) -0.05603(14) 0.5865(3) 0.0827(11) Uani d . 1 1 . .
    H H19A 0.7180 -0.0853 0.6161 0.124 Uiso calc R 1 1 . .
    H H19B 0.9506 -0.0516 0.6125 0.124 Uiso calc R 1 1 . .
    H H19C 0.8123 -0.0651 0.5253 0.124 Uiso calc R 1 1 . .
    C C20 0.0305(5) 0.25749(12) 0.7580(2) 0.0542(7) Uani d . 1 1 . .
    C C21 0.1996(5) 0.25682(13) 0.8234(2) 0.0637(8) Uani d . 1 1 . .
    H H21 0.3345 0.2365 0.8146 0.076 Uiso calc R 1 1 . .
    C C22 0.1749(7) 0.28550(14) 0.9016(2) 0.0733(9) Uani d . 1 1 . .
    H H22 0.2902 0.2844 0.9452 0.088 Uiso calc R 1 1 . .
    C C23 -0.0195(7) 0.31483(13) 0.9126(2) 0.0731(10) Uani d . 1 1 . .
    C C24 -0.1901(7) 0.31738(15) 0.8503(3) 0.0816(11) Uani d . 1 1 . .
    H H24 -0.3236 0.3380 0.8603 0.098 Uiso calc R 1 1 . .
    C C25 -0.1649(6) 0.28920(14) 0.7719(3) 0.0709(9) Uani d . 1 1 . .
    H H25 -0.2800 0.2916 0.7284 0.085 Uiso calc R 1 1 . .
    C C26 1.0106(5) 0.09110(13) 0.34701(18) 0.0561(7) Uani d . 1 1 . .
    C C27 1.2113(6) 0.06737(16) 0.3842(2) 0.0696(9) Uani d . 1 1 . .
    H H27 1.3308 0.0901 0.4048 0.084 Uiso calc R 1 1 . .
    C C28 1.2335(6) 0.01085(17) 0.3907(2) 0.0775(10) Uani d . 1 1 . .
    H H28 1.3676 -0.0043 0.4157 0.093 Uiso calc R 1 1 . .
    C C29 1.0595(6) -0.02337(15) 0.3605(2) 0.0737(10) Uani d . 1 1 . .
    H H29 1.0758 -0.0617 0.3645 0.088 Uiso calc R 1 1 . .
    C C30 0.8601(6) -0.00060(15) 0.3242(2) 0.0731(9) Uani d . 1 1 . .
    H H30 0.7405 -0.0236 0.3045 0.088 Uiso calc R 1 1 . .
    C C31 0.8373(6) 0.05605(13) 0.3171(2) 0.0643(8) Uani d . 1 1 . .
    H H31 0.7029 0.0709 0.2917 0.077 Uiso calc R 1 1 . .
    C C32 0.9822(5) 0.15215(13) 0.34277(19) 0.0551(7) Uani d . 1 1 . .
    C C33 1.0981(6) 0.18976(14) 0.3925(2) 0.0644(8) Uani d . 1 1 . .
    H H33 1.2110 0.1808 0.4347 0.077 Uiso calc R 1 1 . .
    C C34 0.8228(5) 0.22829(13) 0.2909(2) 0.0550(7) Uani d . 1 1 . .
    C C35 0.4651(5) 0.24534(12) 0.1964(2) 0.0559(8) Uani d . 1 1 . .
    H H35 0.3740 0.2246 0.2392 0.067 Uiso calc R 1 1 . .
    C C36 0.3531(5) 0.30230(12) 0.1797(2) 0.0619(8) Uani d . 1 1 . .
    H H36A 0.3483 0.3109 0.1173 0.074 Uiso calc R 1 1 . .
    H H36B 0.1964 0.3034 0.2021 0.074 Uiso calc R 1 1 . .
    C C37 0.5083(5) 0.34182(12) 0.22889(19) 0.0544(7) Uani d . 1 1 . .
    C C38 0.4623(5) 0.40098(12) 0.23963(19) 0.0531(7) Uani d . 1 1 . .
    C C39 0.6205(5) 0.43590(13) 0.2823(2) 0.0608(8) Uani d . 1 1 . .
    H H39 0.7594 0.4216 0.3046 0.073 Uiso calc R 1 1 . .
    C C40 0.5724(6) 0.49193(13) 0.2918(2) 0.0673(9) Uani d . 1 1 . .
    H H40 0.6797 0.5146 0.3207 0.081 Uiso calc R 1 1 . .
    C C41 0.3681(6) 0.51480(13) 0.2591(2) 0.0619(8) Uani d . 1 1 . .
    C C42 0.2136(6) 0.48056(13) 0.2167(2) 0.0646(8) Uani d . 1 1 . .
    H H42 0.0760 0.4952 0.1938 0.077 Uiso calc R 1 1 . .
    C C43 0.2585(5) 0.42450(12) 0.2075(2) 0.0629(8) Uani d . 1 1 . .
    H H43 0.1493 0.4021 0.1790 0.075 Uiso calc R 1 1 . .
    C C44 0.3189(8) 0.57637(13) 0.2676(3) 0.0901(12) Uani d . 1 1 . .
    H H44A 0.3506 0.5880 0.3270 0.135 Uiso calc R 1 1 . .
    H H44B 0.1588 0.5834 0.2529 0.135 Uiso calc R 1 1 . .
    H H44C 0.4163 0.5966 0.2281 0.135 Uiso calc R 1 1 . .
    C C45 0.4915(5) 0.21170(11) 0.1141(2) 0.0520(7) Uani d . 1 1 . .
    C C46 0.6698(5) 0.21963(12) 0.0566(2) 0.0607(8) Uani d . 1 1 . .
    H H46 0.7872 0.2447 0.0711 0.073 Uiso calc R 1 1 . .
    C C47 0.6789(6) 0.19115(13) -0.0227(2) 0.0671(8) Uani d . 1 1 . .
    H H47 0.8014 0.1963 -0.0610 0.081 Uiso calc R 1 1 . .
    C C48 0.5029(7) 0.15541(13) -0.0426(2) 0.0689(9) Uani d . 1 1 . .
    C C49 0.3243(7) 0.14560(14) 0.0122(3) 0.0758(10) Uani d . 1 1 . .
    H H49 0.2083 0.1204 -0.0031 0.091 Uiso calc R 1 1 . .
    C C50 0.3179(6) 0.17378(13) 0.0911(3) 0.0696(9) Uani d . 1 1 . .
    H H50 0.1964 0.1674 0.1294 0.084 Uiso calc R 1 1 . .
loop_
    _atom_site_aniso_label
    _atom_site_aniso_U_11
    _atom_site_aniso_U_22
    _atom_site_aniso_U_33
    _atom_site_aniso_U_12
    _atom_site_aniso_U_13
    _atom_site_aniso_U_23
    S1 0.0668(5) 0.0716(5) 0.0607(5) -0.0069(4) 0.0122(4) -0.0014(4)
    S2 0.0692(5) 0.0773(5) 0.0529(5) 0.0069(4) -0.0124(4) -0.0081(4)
    F1 0.177(2) 0.0779(13) 0.0908(16) -0.0016(15) 0.0292(17) -0.0204(13)
    F2 0.1388(19) 0.0879(13) 0.0854(15) -0.0013(14) -0.0106(15) -0.0298(13)
    N1 0.0642(15) 0.0663(15) 0.0432(14) -0.0055(13) 0.0048(12) 0.0038(12)
    N2 0.0670(16) 0.0699(16) 0.0547(16) 0.0006(13) 0.0104(13) 0.0083(13)
    N3 0.0647(16) 0.0700(17) 0.0518(16) 0.0040(13) 0.0053(13) 0.0062(13)
    N4 0.0555(14) 0.0685(16) 0.0512(15) 0.0116(12) -0.0105(12) 0.0020(13)
    N5 0.0650(15) 0.0591(15) 0.0655(17) 0.0098(12) -0.0209(13) -0.0019(13)
    N6 0.0581(14) 0.0603(14) 0.0582(16) 0.0021(12) -0.0104(13) -0.0035(12)
    C1 0.0609(18) 0.0634(18) 0.0467(17) -0.0098(15) -0.0093(14) -0.0040(14)
    C2 0.072(2) 0.083(2) 0.067(2) -0.0057(19) 0.0038(18) 0.0146(18)
    C3 0.086(3) 0.077(2) 0.084(3) 0.007(2) 0.001(2) 0.021(2)
    C4 0.095(3) 0.075(2) 0.080(3) 0.012(2) -0.013(2) 0.003(2)
    C5 0.065(2) 0.097(3) 0.065(2) -0.001(2) 0.0001(17) -0.010(2)
    C6 0.067(2) 0.074(2) 0.0554(19) -0.0061(17) 0.0055(16) -0.0052(16)
    C7 0.0610(18) 0.0633(18) 0.0418(16) -0.0145(15) -0.0016(14) -0.0017(14)
    C8 0.071(2) 0.0666(18) 0.0557(19) -0.0123(16) 0.0138(17) 0.0013(16)
    C9 0.0605(17) 0.0673(18) 0.0400(16) -0.0059(15) -0.0001(14) 0.0010(14)
    C10 0.0497(16) 0.077(2) 0.0553(19) -0.0016(15) -0.0042(15) 0.0081(16)
    C11 0.066(2) 0.070(2) 0.063(2) -0.0097(16) 0.0016(17) 0.0006(16)
    C12 0.0578(17) 0.0697(19) 0.0431(16) -0.0068(15) -0.0077(14) 0.0023(15)
    C13 0.0549(17) 0.0694(19) 0.0454(17) -0.0034(15) -0.0060(14) -0.0019(15)
    C14 0.067(2) 0.070(2) 0.0549(19) -0.0090(16) -0.0011(16) 0.0005(15)
    C15 0.0645(19) 0.083(2) 0.0536(19) -0.0008(18) 0.0027(16) -0.0129(18)
    C16 0.066(2) 0.070(2) 0.0495(18) -0.0079(16) -0.0076(16) -0.0106(16)
    C17 0.072(2) 0.0660(19) 0.060(2) -0.0098(17) -0.0073(17) 0.0031(16)
    C18 0.0619(18) 0.078(2) 0.055(2) -0.0063(17) 0.0025(15) 0.0022(17)
    C19 0.093(3) 0.076(2) 0.079(3) 0.002(2) -0.003(2) -0.018(2)
    C20 0.0501(16) 0.0601(16) 0.0524(18) -0.0029(14) 0.0026(14) 0.0095(14)
    C21 0.0591(18) 0.0691(19) 0.063(2) 0.0061(15) -0.0053(16) 0.0031(16)
    C22 0.086(2) 0.074(2) 0.061(2) -0.0015(19) -0.0048(19) -0.0029(18)
    C23 0.101(3) 0.0535(18) 0.065(2) -0.0041(19) 0.018(2) -0.0044(17)
    C24 0.079(2) 0.072(2) 0.094(3) 0.0243(19) 0.025(2) 0.012(2)
    C25 0.064(2) 0.076(2) 0.072(2) 0.0103(17) 0.0082(18) 0.0179(19)
    C26 0.0527(17) 0.0735(19) 0.0421(16) 0.0104(15) -0.0006(13) 0.0056(14)
    C27 0.0572(18) 0.086(2) 0.065(2) 0.0125(16) -0.0054(16) 0.0035(17)
    C28 0.072(2) 0.090(3) 0.070(2) 0.032(2) -0.0053(18) 0.011(2)
    C29 0.089(2) 0.075(2) 0.057(2) 0.021(2) -0.0019(19) 0.0079(18)
    C30 0.082(2) 0.074(2) 0.063(2) 0.0094(18) -0.0098(18) 0.0033(17)
    C31 0.0614(18) 0.075(2) 0.056(2) 0.0131(17) -0.0110(15) 0.0077(16)
    C32 0.0491(16) 0.0733(19) 0.0427(16) 0.0079(14) -0.0031(13) 0.0041(15)
    C33 0.0628(18) 0.084(2) 0.0461(18) 0.0082(16) -0.0112(15) 0.0038(16)
    C34 0.0531(16) 0.0656(18) 0.0464(17) 0.0087(15) -0.0025(13) -0.0003(15)
    C35 0.0519(16) 0.0605(17) 0.0549(18) -0.0004(13) -0.0085(14) 0.0037(14)
    C36 0.0619(18) 0.0592(18) 0.064(2) 0.0058(15) -0.0104(16) 0.0040(15)
    C37 0.0552(17) 0.0613(17) 0.0465(17) 0.0025(14) -0.0024(14) 0.0037(14)
    C38 0.0543(16) 0.0603(17) 0.0447(16) -0.0033(14) 0.0028(13) 0.0045(14)
    C39 0.0578(18) 0.0704(19) 0.0540(18) -0.0023(15) -0.0047(15) 0.0073(16)
    C40 0.074(2) 0.067(2) 0.061(2) -0.0159(17) -0.0003(18) -0.0023(17)
    C41 0.073(2) 0.0603(18) 0.0528(18) -0.0029(16) 0.0070(16) 0.0015(15)
    C42 0.0629(19) 0.0662(19) 0.065(2) 0.0081(16) -0.0029(16) 0.0008(17)
    C43 0.0617(18) 0.0603(18) 0.066(2) 0.0000(15) -0.0092(16) -0.0009(16)
    C44 0.116(3) 0.062(2) 0.092(3) 0.003(2) -0.004(2) -0.004(2)
    C45 0.0508(16) 0.0504(15) 0.0544(18) -0.0006(13) -0.0078(15) 0.0096(13)
    C46 0.0610(18) 0.0540(16) 0.067(2) -0.0112(14) -0.0064(17) 0.0056(16)
    C47 0.072(2) 0.0654(18) 0.064(2) -0.0014(17) 0.0083(17) 0.0076(17)
    C48 0.086(2) 0.0556(18) 0.065(2) 0.0055(17) -0.012(2) -0.0073(16)
    C49 0.078(2) 0.068(2) 0.081(3) -0.0147(18) -0.013(2) -0.0119(19)
    C50 0.0591(18) 0.0695(19) 0.080(2) -0.0128(16) -0.0003(17) 0.0046(19)
_geom_special_details
;
All e.s.d.'s (except the e.s.d. in the dihedral angle between two l.s. planes)
are estimated using the full covariance matrix. The cell e.s.d.'s are taken
into account individually in the estimation of e.s.d.'s in distances, angles
and torsion angles; correlations between e.s.d.'s in cell parameters are only
used when they are defined by crystal symmetry. An approximate (isotropic)
treatment of cell e.s.d.'s is used for estimating e.s.d.'s involving l.s.
planes.
;
loop_
    _geom_bond_atom_site_label_1
    _geom_bond_atom_site_label_2
    _geom_bond_site_symmetry_2
    _geom_bond_distance
    _geom_bond_publ_flag
    S1 C8 . 1.719(3) ?
    S1 C9 . 1.724(3) ?
    S2 C33 . 1.719(3) ?
    S2 C34 . 1.723(3) ?
    F1 C23 . 1.371(4) ?
    F2 C48 . 1.369(4) ?
    N1 C9 . 1.297(4) ?
    N1 C7 . 1.393(4) ?
    N2 C9 . 1.386(4) ?
    N2 N3 . 1.393(4) ?
    N2 C10 . 1.479(4) ?
    N3 C12 . 1.288(4) ?
    N4 C34 . 1.294(4) ?
    N4 C32 . 1.396(3) ?
    N5 C34 . 1.384(3) ?
    N5 N6 . 1.396(3) ?
    N5 C35 . 1.489(3) ?
    N6 C37 . 1.286(3) ?
    C1 C6 . 1.381(4) ?
    C1 C2 . 1.399(4) ?
    C1 C7 . 1.476(4) ?
    C2 C3 . 1.379(5) ?
    C2 H2A . 0.9300 ?
    C3 C4 . 1.364(5) ?
    C3 H3 . 0.9300 ?
    C4 C5 . 1.377(5) ?
    C4 H4 . 0.9300 ?
    C5 C6 . 1.384(5) ?
    C5 H5 . 0.9300 ?
    C6 H6 . 0.9300 ?
    C7 C8 . 1.347(4) ?
    C8 H8 . 0.9300 ?
    C10 C20 . 1.502(4) ?
    C10 C11 . 1.541(4) ?
    C10 H10 . 0.9800 ?
    C11 C12 . 1.498(5) ?
    C11 H11A . 0.9700 ?
    C11 H11B . 0.9700 ?
    C12 C13 . 1.472(4) ?
    C13 C14 . 1.384(4) ?
    C13 C18 . 1.388(4) ?
    C14 C15 . 1.371(4) ?
    C14 H14 . 0.9300 ?
    C15 C16 . 1.400(5) ?
    C15 H15 . 0.9300 ?
    C16 C17 . 1.370(4) ?
    C16 C19 . 1.498(5) ?
    C17 C18 . 1.390(5) ?
    C17 H17 . 0.9300 ?
    C18 H18 . 0.9300 ?
    C19 H19A . 0.9600 ?
    C19 H19B . 0.9600 ?
    C19 H19C . 0.9600 ?
    C20 C21 . 1.379(4) ?
    C20 C25 . 1.379(4) ?
    C21 C22 . 1.384(5) ?
    C21 H21 . 0.9300 ?
    C22 C23 . 1.337(5) ?
    C22 H22 . 0.9300 ?
    C23 C24 . 1.353(5) ?
    C24 C25 . 1.381(5) ?
    C24 H24 . 0.9300 ?
    C25 H25 . 0.9300 ?
    C26 C31 . 1.379(4) ?
    C26 C27 . 1.400(4) ?
    C26 C32 . 1.483(4) ?
    C27 C28 . 1.373(5) ?
    C27 H27 . 0.9300 ?
    C28 C29 . 1.370(5) ?
    C28 H28 . 0.9300 ?
    C29 C30 . 1.379(5) ?
    C29 H29 . 0.9300 ?
    C30 C31 . 1.377(5) ?
    C30 H30 . 0.9300 ?
    C31 H31 . 0.9300 ?
    C32 C33 . 1.349(4) ?
    C33 H33 . 0.9300 ?
    C35 C45 . 1.500(4) ?
    C35 C36 . 1.537(4) ?
    C35 H35 . 0.9800 ?
    C36 C37 . 1.498(4) ?
    C36 H36A . 0.9700 ?
    C36 H36B . 0.9700 ?
    C37 C38 . 1.461(4) ?
    C38 C43 . 1.385(4) ?
    C38 C39 . 1.392(4) ?
    C39 C40 . 1.388(4) ?
    C39 H39 . 0.9300 ?
    C40 C41 . 1.384(4) ?
    C40 H40 . 0.9300 ?
    C41 C42 . 1.366(4) ?
    C41 C44 . 1.518(4) ?
    C42 C43 . 1.384(4) ?
    C42 H42 . 0.9300 ?
    C43 H43 . 0.9300 ?
    C44 H44A . 0.9600 ?
    C44 H44B . 0.9600 ?
    C44 H44C . 0.9600 ?
    C45 C46 . 1.372(4) ?
    C45 C50 . 1.395(4) ?
    C46 C47 . 1.388(5) ?
    C46 H46 . 0.9300 ?
    C47 C48 . 1.360(5) ?
    C47 H47 . 0.9300 ?
    C48 C49 . 1.354(5) ?
    C49 C50 . 1.378(5) ?
    C49 H49 . 0.9300 ?
    C50 H50 . 0.9300 ?
loop_
    _geom_angle_atom_site_label_1
    _geom_angle_atom_site_label_2
    _geom_angle_atom_site_label_3
    _geom_angle_site_symmetry_1
    _geom_angle_site_symmetry_3
    _geom_angle
    _geom_angle_publ_flag
    C8 S1 C9 . . 87.38(16) ?
    C33 S2 C34 . . 87.58(14) ?
    C9 N1 C7 . . 108.8(3) ?
    C9 N2 N3 . . 116.0(3) ?
    C9 N2 C10 . . 123.0(2) ?
    N3 N2 C10 . . 113.1(2) ?
    C12 N3 N2 . . 108.2(3) ?
    C34 N4 C32 . . 109.2(2) ?
    C34 N5 N6 . . 115.1(2) ?
    C34 N5 C35 . . 123.0(2) ?
    N6 N5 C35 . . 112.4(2) ?
    C37 N6 N5 . . 108.6(2) ?
    C6 C1 C2 . . 117.9(3) ?
    C6 C1 C7 . . 121.5(3) ?
    C2 C1 C7 . . 120.6(3) ?
    C3 C2 C1 . . 120.7(4) ?
    C3 C2 H2A . . 119.6 ?
    C1 C2 H2A . . 119.6 ?
    C4 C3 C2 . . 120.7(4) ?
    C4 C3 H3 . . 119.6 ?
    C2 C3 H3 . . 119.6 ?
    C3 C4 C5 . . 119.4(4) ?
    C3 C4 H4 . . 120.3 ?
    C5 C4 H4 . . 120.3 ?
    C4 C5 C6 . . 120.5(4) ?
    C4 C5 H5 . . 119.7 ?
    C6 C5 H5 . . 119.7 ?
    C5 C6 C1 . . 120.8(3) ?
    C5 C6 H6 . . 119.6 ?
    C1 C6 H6 . . 119.6 ?
    C8 C7 N1 . . 114.9(3) ?
    C8 C7 C1 . . 126.6(3) ?
    N1 C7 C1 . . 118.5(3) ?
    C7 C8 S1 . . 111.6(2) ?
    C7 C8 H8 . . 124.2 ?
    S1 C8 H8 . . 124.2 ?
    N1 C9 N2 . . 122.6(3) ?
    N1 C9 S1 . . 117.3(2) ?
    N2 C9 S1 . . 120.1(2) ?
    N2 C10 C20 . . 111.9(2) ?
    N2 C10 C11 . . 100.6(2) ?
    C20 C10 C11 . . 115.1(3) ?
    N2 C10 H10 . . 109.6 ?
    C20 C10 H10 . . 109.6 ?
    C11 C10 H10 . . 109.6 ?
    C12 C11 C10 . . 103.4(3) ?
    C12 C11 H11A . . 111.1 ?
    C10 C11 H11A . . 111.1 ?
    C12 C11 H11B . . 111.1 ?
    C10 C11 H11B . . 111.1 ?
    H11A C11 H11B . . 109.0 ?
    N3 C12 C13 . . 120.1(3) ?
    N3 C12 C11 . . 113.6(3) ?
    C13 C12 C11 . . 126.2(3) ?
    C14 C13 C18 . . 117.8(3) ?
    C14 C13 C12 . . 121.3(3) ?
    C18 C13 C12 . . 120.8(3) ?
    C15 C14 C13 . . 121.1(3) ?
    C15 C14 H14 . . 119.5 ?
    C13 C14 H14 . . 119.5 ?
    C14 C15 C16 . . 121.8(3) ?
    C14 C15 H15 . . 119.1 ?
    C16 C15 H15 . . 119.1 ?
    C17 C16 C15 . . 116.7(3) ?
    C17 C16 C19 . . 122.9(3) ?
    C15 C16 C19 . . 120.4(3) ?
    C16 C17 C18 . . 122.2(3) ?
    C16 C17 H17 . . 118.9 ?
    C18 C17 H17 . . 118.9 ?
    C17 C18 C13 . . 120.4(3) ?
    C17 C18 H18 . . 119.8 ?
    C13 C18 H18 . . 119.8 ?
    C16 C19 H19A . . 109.5 ?
    C16 C19 H19B . . 109.5 ?
    H19A C19 H19B . . 109.5 ?
    C16 C19 H19C . . 109.5 ?
    H19A C19 H19C . . 109.5 ?
    H19B C19 H19C . . 109.5 ?
    C21 C20 C25 . . 117.7(3) ?
    C21 C20 C10 . . 120.2(3) ?
    C25 C20 C10 . . 122.1(3) ?
    C20 C21 C22 . . 122.0(3) ?
    C20 C21 H21 . . 119.0 ?
    C22 C21 H21 . . 119.0 ?
    C23 C22 C21 . . 118.0(3) ?
    C23 C22 H22 . . 121.0 ?
    C21 C22 H22 . . 121.0 ?
    C22 C23 C24 . . 122.4(3) ?
    C22 C23 F1 . . 119.0(4) ?
    C24 C23 F1 . . 118.6(4) ?
    C23 C24 C25 . . 119.7(3) ?
    C23 C24 H24 . . 120.2 ?
    C25 C24 H24 . . 120.2 ?
    C20 C25 C24 . . 120.2(3) ?
    C20 C25 H25 . . 119.9 ?
    C24 C25 H25 . . 119.9 ?
    C31 C26 C27 . . 118.0(3) ?
    C31 C26 C32 . . 121.1(2) ?
    C27 C26 C32 . . 120.9(3) ?
    C28 C27 C26 . . 120.7(3) ?
    C28 C27 H27 . . 119.7 ?
    C26 C27 H27 . . 119.7 ?
    C29 C28 C27 . . 120.5(3) ?
    C29 C28 H28 . . 119.7 ?
    C27 C28 H28 . . 119.7 ?
    C28 C29 C30 . . 119.5(3) ?
    C28 C29 H29 . . 120.2 ?
    C30 C29 H29 . . 120.2 ?
    C31 C30 C29 . . 120.3(3) ?
    C31 C30 H30 . . 119.9 ?
    C29 C30 H30 . . 119.9 ?
    C30 C31 C26 . . 121.0(3) ?
    C30 C31 H31 . . 119.5 ?
    C26 C31 H31 . . 119.5 ?
    C33 C32 N4 . . 114.5(3) ?
    C33 C32 C26 . . 126.2(2) ?
    N4 C32 C26 . . 119.3(3) ?
    C32 C33 S2 . . 111.6(2) ?
    C32 C33 H33 . . 124.2 ?
    S2 C33 H33 . . 124.2 ?
    N4 C34 N5 . . 122.8(3) ?
    N4 C34 S2 . . 117.1(2) ?
    N5 C34 S2 . . 120.0(2) ?
    N5 C35 C45 . . 113.6(3) ?
    N5 C35 C36 . . 100.2(2) ?
    C45 C35 C36 . . 113.2(2) ?
    N5 C35 H35 . . 109.8 ?
    C45 C35 H35 . . 109.8 ?
    C36 C35 H35 . . 109.8 ?
    C37 C36 C35 . . 104.0(2) ?
    C37 C36 H36A . . 111.0 ?
    C35 C36 H36A . . 111.0 ?
    C37 C36 H36B . . 111.0 ?
    C35 C36 H36B . . 111.0 ?
    H36A C36 H36B . . 109.0 ?
    N6 C37 C38 . . 122.2(3) ?
    N6 C37 C36 . . 113.1(3) ?
    C38 C37 C36 . . 124.7(2) ?
    C43 C38 C39 . . 117.4(3) ?
    C43 C38 C37 . . 121.0(3) ?
    C39 C38 C37 . . 121.6(3) ?
    C40 C39 C38 . . 120.5(3) ?
    C40 C39 H39 . . 119.7 ?
    C38 C39 H39 . . 119.7 ?
    C41 C40 C39 . . 121.4(3) ?
    C41 C40 H40 . . 119.3 ?
    C39 C40 H40 . . 119.3 ?
    C42 C41 C40 . . 118.1(3) ?
    C42 C41 C44 . . 120.7(3) ?
    C40 C41 C44 . . 121.2(3) ?
    C41 C42 C43 . . 121.1(3) ?
    C41 C42 H42 . . 119.4 ?
    C43 C42 H42 . . 119.4 ?
    C38 C43 C42 . . 121.5(3) ?
    C38 C43 H43 . . 119.2 ?
    C42 C43 H43 . . 119.2 ?
    C41 C44 H44A . . 109.5 ?
    C41 C44 H44B . . 109.5 ?
    H44A C44 H44B . . 109.5 ?
    C41 C44 H44C . . 109.5 ?
    H44A C44 H44C . . 109.5 ?
    H44B C44 H44C . . 109.5 ?
    C46 C45 C50 . . 118.2(3) ?
    C46 C45 C35 . . 122.8(3) ?
    C50 C45 C35 . . 118.8(3) ?
    C45 C46 C47 . . 121.5(3) ?
    C45 C46 H46 . . 119.3 ?
    C47 C46 H46 . . 119.3 ?
    C48 C47 C46 . . 117.9(3) ?
    C48 C47 H47 . . 121.1 ?
    C46 C47 H47 . . 121.1 ?
    C49 C48 C47 . . 123.0(3) ?
    C49 C48 F2 . . 118.7(3) ?
    C47 C48 F2 . . 118.3(4) ?
    C48 C49 C50 . . 118.6(3) ?
    C48 C49 H49 . . 120.7 ?
    C50 C49 H49 . . 120.7 ?
    C49 C50 C45 . . 120.8(4) ?
    C49 C50 H50 . . 119.6 ?
    C45 C50 H50 . . 119.6 ?
loop_
    _geom_torsion_atom_site_label_1
    _geom_torsion_atom_site_label_2
    _geom_torsion_atom_site_label_3
    _geom_torsion_atom_site_label_4
    _geom_torsion_site_symmetry_1
    _geom_torsion_site_symmetry_2
    _geom_torsion_site_symmetry_3
    _geom_torsion_site_symmetry_4
    _geom_torsion
    _geom_torsion_publ_flag
    C9 N2 N3 C12 . . . . -157.5(2) ?
    C10 N2 N3 C12 . . . . -7.5(3) ?
    C34 N5 N6 C37 . . . . -157.5(3) ?
    C35 N5 N6 C37 . . . . -10.0(3) ?
    C6 C1 C2 C3 . . . . 0.8(5) ?
    C7 C1 C2 C3 . . . . -177.7(3) ?
    C1 C2 C3 C4 . . . . -2.0(5) ?
    C2 C3 C4 C5 . . . . 1.8(6) ?
    C3 C4 C5 C6 . . . . -0.5(5) ?
    C4 C5 C6 C1 . . . . -0.7(5) ?
    C2 C1 C6 C5 . . . . 0.5(4) ?
    C7 C1 C6 C5 . . . . 179.0(3) ?
    C9 N1 C7 C8 . . . . 0.6(3) ?
    C9 N1 C7 C1 . . . . -178.6(2) ?
    C6 C1 C7 C8 . . . . 171.7(3) ?
    C2 C1 C7 C8 . . . . -9.8(4) ?
    C6 C1 C7 N1 . . . . -9.2(4) ?
    C2 C1 C7 N1 . . . . 169.3(3) ?
    N1 C7 C8 S1 . . . . -0.3(3) ?
    C1 C7 C8 S1 . . . . 178.8(2) ?
    C9 S1 C8 C7 . . . . 0.0(2) ?
    C7 N1 C9 N2 . . . . 178.3(2) ?
    C7 N1 C9 S1 . . . . -0.7(3) ?
    N3 N2 C9 N1 . . . . 166.1(3) ?
    C10 N2 C9 N1 . . . . 19.3(4) ?
    N3 N2 C9 S1 . . . . -15.0(3) ?
    C10 N2 C9 S1 . . . . -161.7(2) ?
    C8 S1 C9 N1 . . . . 0.4(2) ?
    C8 S1 C9 N2 . . . . -178.6(2) ?
    C9 N2 C10 C20 . . . . -78.9(3) ?
    N3 N2 C10 C20 . . . . 133.5(2) ?
    C9 N2 C10 C11 . . . . 158.3(3) ?
    N3 N2 C10 C11 . . . . 10.7(3) ?
    N2 C10 C11 C12 . . . . -9.4(3) ?
    C20 C10 C11 C12 . . . . -129.9(3) ?
    N2 N3 C12 C13 . . . . -177.4(2) ?
    N2 N3 C12 C11 . . . . 0.4(3) ?
    C10 C11 C12 N3 . . . . 6.2(3) ?
    C10 C11 C12 C13 . . . . -176.1(3) ?
    N3 C12 C13 C14 . . . . -0.7(4) ?
    C11 C12 C13 C14 . . . . -178.2(3) ?
    N3 C12 C13 C18 . . . . 178.6(3) ?
    C11 C12 C13 C18 . . . . 1.1(4) ?
    C18 C13 C14 C15 . . . . -2.6(4) ?
    C12 C13 C14 C15 . . . . 176.7(3) ?
    C13 C14 C15 C16 . . . . 0.6(4) ?
    C14 C15 C16 C17 . . . . 1.5(4) ?
    C14 C15 C16 C19 . . . . -176.8(3) ?
    C15 C16 C17 C18 . . . . -1.7(4) ?
    C19 C16 C17 C18 . . . . 176.6(3) ?
    C16 C17 C18 C13 . . . . -0.3(4) ?
    C14 C13 C18 C17 . . . . 2.4(4) ?
    C12 C13 C18 C17 . . . . -176.9(3) ?
    N2 C10 C20 C21 . . . . -58.9(4) ?
    C11 C10 C20 C21 . . . . 55.1(4) ?
    N2 C10 C20 C25 . . . . 120.4(3) ?
    C11 C10 C20 C25 . . . . -125.6(3) ?
    C25 C20 C21 C22 . . . . 1.7(5) ?
    C10 C20 C21 C22 . . . . -179.1(3) ?
    C20 C21 C22 C23 . . . . -0.5(5) ?
    C21 C22 C23 C24 . . . . -0.2(6) ?
    C21 C22 C23 F1 . . . . 178.0(3) ?
    C22 C23 C24 C25 . . . . -0.4(6) ?
    F1 C23 C24 C25 . . . . -178.6(3) ?
    C21 C20 C25 C24 . . . . -2.2(5) ?
    C10 C20 C25 C24 . . . . 178.5(3) ?
    C23 C24 C25 C20 . . . . 1.6(5) ?
    C31 C26 C27 C28 . . . . -0.2(5) ?
    C32 C26 C27 C28 . . . . 177.8(3) ?
    C26 C27 C28 C29 . . . . 0.2(5) ?
    C27 C28 C29 C30 . . . . -0.6(6) ?
    C28 C29 C30 C31 . . . . 1.0(5) ?
    C29 C30 C31 C26 . . . . -1.0(5) ?
    C27 C26 C31 C30 . . . . 0.5(5) ?
    C32 C26 C31 C30 . . . . -177.4(3) ?
    C34 N4 C32 C33 . . . . 1.2(4) ?
    C34 N4 C32 C26 . . . . -180.0(3) ?
    C31 C26 C32 C33 . . . . 157.8(3) ?
    C27 C26 C32 C33 . . . . -20.1(5) ?
    C31 C26 C32 N4 . . . . -20.9(4) ?
    C27 C26 C32 N4 . . . . 161.2(3) ?
    N4 C32 C33 S2 . . . . -0.4(4) ?
    C26 C32 C33 S2 . . . . -179.1(3) ?
    C34 S2 C33 C32 . . . . -0.3(3) ?
    C32 N4 C34 N5 . . . . 175.9(3) ?
    C32 N4 C34 S2 . . . . -1.5(4) ?
    N6 N5 C34 N4 . . . . 171.7(3) ?
    C35 N5 C34 N4 . . . . 28.0(5) ?
    N6 N5 C34 S2 . . . . -10.9(4) ?
    C35 N5 C34 S2 . . . . -154.7(2) ?
    C33 S2 C34 N4 . . . . 1.1(3) ?
    C33 S2 C34 N5 . . . . -176.4(3) ?
    C34 N5 C35 C45 . . . . -81.5(4) ?
    N6 N5 C35 C45 . . . . 133.9(3) ?
    C34 N5 C35 C36 . . . . 157.5(3) ?
    N6 N5 C35 C36 . . . . 12.9(3) ?
    N5 C35 C36 C37 . . . . -10.7(3) ?
    C45 C35 C36 C37 . . . . -132.0(3) ?
    N5 N6 C37 C38 . . . . -177.7(3) ?
    N5 N6 C37 C36 . . . . 1.9(4) ?
    C35 C36 C37 N6 . . . . 6.2(4) ?
    C35 C36 C37 C38 . . . . -174.2(3) ?
    N6 C37 C38 C43 . . . . -177.0(3) ?
    C36 C37 C38 C43 . . . . 3.4(5) ?
    N6 C37 C38 C39 . . . . 3.1(5) ?
    C36 C37 C38 C39 . . . . -176.5(3) ?
    C43 C38 C39 C40 . . . . 0.2(5) ?
    C37 C38 C39 C40 . . . . -179.9(3) ?
    C38 C39 C40 C41 . . . . -0.3(5) ?
    C39 C40 C41 C42 . . . . -0.1(5) ?
    C39 C40 C41 C44 . . . . -178.4(3) ?
    C40 C41 C42 C43 . . . . 0.6(5) ?
    C44 C41 C42 C43 . . . . 179.0(3) ?
    C39 C38 C43 C42 . . . . 0.4(5) ?
    C37 C38 C43 C42 . . . . -179.6(3) ?
    C41 C42 C43 C38 . . . . -0.8(5) ?
    N5 C35 C45 C46 . . . . -32.9(4) ?
    C36 C35 C45 C46 . . . . 80.5(3) ?
    N5 C35 C45 C50 . . . . 152.4(3) ?
    C36 C35 C45 C50 . . . . -94.2(3) ?
    C50 C45 C46 C47 . . . . 0.3(4) ?
    C35 C45 C46 C47 . . . . -174.5(3) ?
    C45 C46 C47 C48 . . . . 0.9(5) ?
    C46 C47 C48 C49 . . . . -1.7(5) ?
    C46 C47 C48 F2 . . . . 179.4(3) ?
    C47 C48 C49 C50 . . . . 1.2(5) ?
    F2 C48 C49 C50 . . . . -179.9(3) ?
    C48 C49 C50 C45 . . . . 0.1(5) ?
    C46 C45 C50 C49 . . . . -0.8(4) ?
    C35 C45 C50 C49 . . . . 174.2(3) ?
loop_
    _geom_hbond_atom_site_label_D
    _geom_hbond_atom_site_label_H
    _geom_hbond_atom_site_label_A
    _geom_hbond_site_symmetry_A
    _geom_hbond_distance_DH
    _geom_hbond_distance_HA
    _geom_hbond_distance_DA
    _geom_hbond_angle_DHA
    C15 H15 Cg1 1_555 0.93 2.75 3.537(3) 143
    C19 H19A Cg2 2_555 0.96 2.94 3.596(4) 127
    C35 H35 Cg3 1_455 0.98 2.94 3.843(3) 153
    C42 H42 Cg4 2_564 0.93 2.86 3.567(3) 134
