# Supplementary material for: 2-[5-(4-Fluoro­phen­yl)-3-(4-methyl­phen­yl)-4,5-dihydro-1H-pyrazol-1-yl]-4-phenyl-1,3-thia­zole
Source: Acta Crystallogr Sect E Struct Rep Online. 2013 Feb 16;69(Pt 3):o392–3. doi: 10.1107/S1600536813004339 (PMC3588500; doi:10.1107/S1600536813004339)
Supplement: Supplementary file 2 [file e-69-0o392-Isup2.hkl]

# 
# h,k,l, Fc-squared, Fo-squared, sigma(Fo-squared) and status flag 
# 
data_I
_shelx_title '  Pc  4165 Friedel pairs' 
_shelx_refln_list_code          4 
_shelx_F_calc_maximum      170.55 
_exptl_crystal_F_000       864.00 
_reflns_d_resolution_high  0.7681 
 
loop_ 
 _symmetry_equiv_pos_as_xyz 
 'x, y, z' 
 'x, -y, z+1/2' 
 
_cell_length_a     5.7563 
_cell_length_b    24.1214 
_cell_length_c    15.1827 
_cell_angle_alpha  90.000 
_cell_angle_beta   90.948 
_cell_angle_gamma  90.000 
 
_shelx_F_squared_multiplier     1.000 
 
loop_ 
 _refln_index_h 
 _refln_index_k 
 _refln_index_l 
 _refln_F_squared_calc 
 _refln_F_squared_meas 
 _refln_F_squared_sigma 
 _refln_observed_status 
  -1   1 -19       19.49       18.71      8.30 o 
   0   1 -19        0.02        2.15      2.99 o 
   1   1 -19       32.20       32.47      8.76 o 
   2   1 -19        8.30        1.56      8.09 o 
  -1   2 -19       29.38       25.90     12.28 o 
   0   2 -19       10.17        6.50      4.18 o 
   1   2 -19       24.36       22.78     10.22 o 
   2   2 -19        0.97        4.72      4.50 o 
  -1   3 -19        8.09       -0.82      3.16 o 
   0   3 -19        3.29        6.37      4.22 o 
   1   3 -19        0.51        2.73      7.43 o 
   2   3 -19        2.14       15.40     10.50 o 
  -1   4 -19        0.02        3.93      5.26 o 
   0   4 -19        0.02       -7.69      7.69 o 
   1   4 -19       15.88       30.95     12.27 o 
  -1   5 -19        9.93        8.13      5.22 o 
   0   5 -19        7.35        6.79      7.54 o 
   1   5 -19       11.32        9.02      6.72 o 
  -1   6 -19        6.73        6.75      6.43 o 
   0   6 -19        1.88        1.59      4.33 o 
   1   6 -19        3.74       16.61     10.17 o 
  -1   7 -19       13.16       12.78      6.15 o 
   0   7 -19       33.85       36.84     12.83 o 
   1   7 -19        3.94       15.26      8.75 o 
   0   8 -19        1.23       15.69      9.16 o 
  -2   0 -18        1.84       -0.59      5.20 o 
  -1   0 -18       57.13       49.69      9.67 o 
   0   0 -18       18.05        5.43      5.40 o 
   1   0 -18       58.62       45.44     14.03 o 
   2   0 -18        3.65        1.01      5.51 o 
   3   0 -18       30.83       33.05     14.45 o 
  -2   1 -18        1.52       -4.64      4.66 o 
  -1   1 -18       14.03        7.81      3.45 o 
   0   1 -18       11.10       15.08      4.54 o 
   1   1 -18       24.54       24.79      7.33 o 
   2   1 -18        1.46        0.25      4.79 o 
   3   1 -18        0.79        3.57      3.20 o 
  -2   2 -18       45.72       33.63     14.83 o 
  -1   2 -18       31.62       32.12      8.12 o 
   0   2 -18        4.77        0.14      2.28 o 
   1   2 -18        0.25        1.33     10.14 o 
   2   2 -18       16.38       19.14      7.26 o 
   3   2 -18       31.66       35.35      9.58 o 
  -2   3 -18        3.61        0.90      5.47 o 
  -1   3 -18       57.91       61.69     11.06 o 
   0   3 -18       21.47        9.28      3.63 o 
   1   3 -18        1.10        0.65      3.06 o 
   2   3 -18        0.72       -2.95      3.29 o 
   3   3 -18        0.95        2.76      3.74 o 
  -2   4 -18       45.39       37.49     15.13 o 
  -1   4 -18        0.71        6.44      4.32 o 
   0   4 -18       31.07       29.55      7.75 o 
   1   4 -18       17.30       16.02     10.16 o 
   2   4 -18       37.14       22.47      6.81 o 
   3   4 -18       15.62       13.07      7.92 o 
  -2   5 -18        5.22        0.20      7.53 o 
  -1   5 -18       23.90       17.38      6.35 o 
   0   5 -18        3.44        1.73      3.31 o 
   1   5 -18       25.95       30.56     12.98 o 
   2   5 -18        6.69        6.79      4.71 o 
  -2   6 -18       16.05       24.89     13.04 o 
  -1   6 -18        3.64       -3.51      8.40 o 
   0   6 -18        0.53       -4.08      4.08 o 
   1   6 -18       25.97       29.30     11.28 o 
   2   6 -18       15.08       14.05      9.89 o 
  -2   7 -18        8.35       19.14     13.86 o 
  -1   7 -18       17.64       18.25      6.40 o 
   0   7 -18        2.20        8.77      5.33 o 
   1   7 -18        3.04       -0.40      4.02 o 
   2   7 -18        6.84        3.23      8.16 o 
  -2   8 -18       19.76       15.03      7.61 o 
  -1   8 -18       20.56        9.03     15.42 o 
   0   8 -18       36.86       33.82      8.66 o 
   1   8 -18       11.50       12.48      8.17 o 
   2   8 -18       27.45       20.65     10.37 o 
  -2   9 -18        4.15       11.07      5.47 o 
  -1   9 -18        5.93        5.24      5.23 o 
   0   9 -18        3.71       -3.87      6.08 o 
   1   9 -18        0.89       10.10      7.39 o 
   2   9 -18        2.19        4.04      5.95 o 
  -1  10 -18       21.39       14.44      7.78 o 
   0  10 -18       27.65       28.71     11.63 o 
   1  10 -18        0.48       -6.02      7.24 o 
   2  10 -18       14.96        0.81      5.84 o 
  -1  11 -18        0.82        8.11      7.26 o 
   0  11 -18        3.01        4.66      5.99 o 
   1  11 -18        1.49        0.28      4.84 o 
  -1  12 -18        8.82       16.82     10.60 o 
   0  12 -18       19.65       16.77      8.77 o 
   1  12 -18        2.55       -3.75      5.67 o 
  -3   1 -17        5.21        3.83      6.17 o 
  -2   1 -17       11.34       12.21      6.27 o 
  -1   1 -17        5.92        4.53      2.57 o 
   0   1 -17       11.06       15.90      3.81 o 
   1   1 -17        6.83        9.08      4.95 o 
   2   1 -17       31.97       35.69      8.81 o 
   3   1 -17       12.61        1.73      5.12 o 
  -3   2 -17       20.90       17.38      7.85 o 
  -2   2 -17        4.65        4.49      6.24 o 
  -1   2 -17       30.86       25.30      4.93 o 
   0   2 -17       15.86       16.65      4.45 o 
   1   2 -17        5.23       -1.10     10.11 o 
   2   2 -17        3.32        5.50      4.97 o 
   3   2 -17        0.53       -3.53     12.29 o 
  -3   3 -17       10.32        8.78      9.97 o 
  -2   3 -17       92.31       92.54     12.77 o 
  -1   3 -17        2.86        2.63      2.43 o 
   0   3 -17       32.02       37.54      6.53 o 
   1   3 -17       58.37       72.93     11.65 o 
   2   3 -17       43.64       38.27      7.35 o 
   3   3 -17        4.48        0.99      3.87 o 
  -3   4 -17        3.79       -0.92      5.84 o 
  -2   4 -17        4.79       -2.13      3.37 o 
  -1   4 -17       83.35       89.74      9.75 o 
   0   4 -17       41.68       45.67      7.24 o 
   1   4 -17        3.94        4.12      2.89 o 
   2   4 -17       14.08       19.72      6.40 o 
   3   4 -17       18.66       19.24      7.34 o 
  -3   5 -17        3.05       -8.49      8.65 o 
  -2   5 -17       22.67       29.96      7.67 o 
  -1   5 -17       11.29       -1.03      4.10 o 
   0   5 -17       27.34       36.72      8.45 o 
   1   5 -17       23.52       24.91      7.36 o 
   2   5 -17        6.48        3.08      3.54 o 
   3   5 -17       15.85       16.86     18.19 o 
  -3   6 -17       10.02       17.08     11.46 o 
  -2   6 -17       21.58       25.30      7.56 o 
  -1   6 -17       45.46       42.55      9.16 o 
   0   6 -17        5.71        5.82      8.30 o 
   1   6 -17       30.88       27.92      7.38 o 
   2   6 -17        3.36        1.39      3.39 o 
   3   6 -17       20.61       24.59     10.32 o 
  -3   7 -17        7.07        9.60      9.42 o 
  -2   7 -17       42.34       53.03     10.54 o 
  -1   7 -17        0.88        5.11      3.97 o 
   0   7 -17       47.12       47.93     10.11 o 
   1   7 -17       40.18       41.17      9.07 o 
   2   7 -17        3.17        2.71      4.25 o 
   3   7 -17        0.36       -5.72      5.72 o 
  -3   8 -17       12.27        7.46      8.84 o 
  -2   8 -17        5.20        1.82      4.01 o 
  -1   8 -17        7.20       12.24      5.94 o 
   0   8 -17        7.04       15.84      6.01 o 
   1   8 -17        0.94       -3.09      4.91 o 
   2   8 -17        4.31       -1.24      3.31 o 
   3   8 -17        8.64        5.67      4.45 o 
  -3   9 -17        8.26        3.51      7.56 o 
  -2   9 -17       24.71       22.07      7.55 o 
  -1   9 -17        9.35        7.15     12.30 o 
   0   9 -17       25.42       21.64     10.10 o 
   1   9 -17       24.73       30.56     12.55 o 
   2   9 -17        6.94        4.42      5.99 o 
   3   9 -17        4.40        6.66      4.79 o 
  -2  10 -17        6.01       10.77      5.29 o 
  -1  10 -17       11.68        3.68      4.71 o 
   0  10 -17        1.79        3.26      4.60 o 
   1  10 -17        1.19       -4.54      6.28 o 
   2  10 -17        6.06       16.36      9.25 o 
   3  10 -17        4.74        4.41     12.46 o 
  -2  11 -17       14.46       11.05      6.01 o 
  -1  11 -17        0.48        4.59      5.01 o 
   0  11 -17        3.88        3.47      5.87 o 
   1  11 -17        0.40        1.12      5.72 o 
   2  11 -17       21.90       18.76     10.76 o 
  -2  12 -17        3.67       19.64      7.45 o 
  -1  12 -17        0.13        1.28      5.99 o 
   0  12 -17        7.19        5.75      6.90 o 
   1  12 -17       22.06        9.83      8.79 o 
   2  12 -17        0.56        7.92      7.61 o 
  -2  13 -17       12.48        7.64      6.47 o 
  -1  13 -17        5.15        7.11      7.05 o 
   0  13 -17        2.57       -6.54      6.79 o 
   1  13 -17        0.19       -5.29      7.11 o 
   2  13 -17        6.68        9.60      8.33 o 
  -1  14 -17       26.33       33.32     12.45 o 
   0  14 -17       19.88       36.36     13.14 o 
   1  14 -17        7.14       -0.48      4.64 o 
  -1  15 -17       10.26        7.33      6.01 o 
   0  15 -17       29.64       23.50     11.43 o 
   1  15 -17        1.52        5.47      7.64 o 
   0  16 -17        9.75       14.79     10.48 o 
  -4   0 -16       10.00       -2.92      6.60 o 
  -3   0 -16       27.29       25.03     13.33 o 
  -2   0 -16      159.46      148.34     14.76 o 
  -1   0 -16      146.73      136.66     14.34 o 
   0   0 -16       22.09       43.67      9.44 o 
   1   0 -16        5.31       10.86      4.34 o 
   2   0 -16       87.07      105.94     20.57 o 
   3   0 -16       41.96       48.40     15.16 o 
   4   0 -16       30.79       48.58     16.35 o 
  -4   1 -16        1.41       -1.08      5.51 o 
  -3   1 -16       16.99       10.33      8.62 o 
  -2   1 -16       38.51       32.81      6.33 o 
  -1   1 -16        1.14        0.44      2.12 o 
   0   1 -16        5.24        6.46      2.72 o 
   1   1 -16       29.08       28.13      5.37 o 
   2   1 -16       13.00       19.15      6.64 o 
   3   1 -16       22.24       20.13      8.18 o 
   4   1 -16        1.91        0.67      4.86 o 
  -4   2 -16       22.16       16.34     10.39 o 
  -3   2 -16       51.59       63.52     13.56 o 
  -2   2 -16       19.60        0.68      4.15 o 
  -1   2 -16       32.33       19.33      6.52 o 
   0   2 -16       94.36       99.71     10.23 o 
   1   2 -16       26.84       29.07      5.32 o 
   2   2 -16      137.20      142.60     16.98 o 
   3   2 -16        3.81       -0.90      3.28 o 
   4   2 -16       19.85       10.82      7.01 o 
  -4   3 -16       24.55       21.57     13.56 o 
  -3   3 -16       16.26        5.73      6.47 o 
  -2   3 -16       22.59       22.50      5.67 o 
  -1   3 -16       10.00       13.61      3.82 o 
   0   3 -16        7.48        6.98      3.34 o 
   1   3 -16       12.47       12.80      3.99 o 
   2   3 -16       43.74       50.97      8.30 o 
   3   3 -16       12.77       18.23      6.33 o 
   4   3 -16        5.24        3.39      7.46 o 
  -4   4 -16       58.00       63.35     22.73 o 
  -3   4 -16       30.38       18.89      9.77 o 
  -2   4 -16       98.56       78.98     11.68 o 
  -1   4 -16       20.03       18.44      4.43 o 
   0   4 -16       52.17       68.48      8.51 o 
   1   4 -16       66.02       67.72      7.16 o 
   2   4 -16        2.65        9.22      4.85 o 
   3   4 -16       17.49       12.96      6.32 o 
   4   4 -16        6.35       -5.69      5.69 o 
  -4   5 -16        0.51       10.12     13.68 o 
  -3   5 -16        1.79       -9.58      9.58 o 
  -2   5 -16       12.59        7.35      7.40 o 
  -1   5 -16       43.82       41.96     11.80 o 
   0   5 -16       41.55       50.87     10.24 o 
   1   5 -16       94.34       88.07      9.40 o 
   2   5 -16        6.24        5.83      3.88 o 
   3   5 -16        4.01       -2.32      3.90 o 
   4   5 -16        0.29        1.37     16.73 o 
  -4   6 -16        8.09        0.06     10.51 o 
  -3   6 -16       15.26        6.09      5.99 o 
  -2   6 -16        6.82        5.36      3.69 o 
  -1   6 -16        5.56        9.26      4.95 o 
   0   6 -16       97.76      112.38     14.06 o 
   1   6 -16        1.48        0.62      2.10 o 
   2   6 -16        4.24        2.51      3.84 o 
   3   6 -16        7.68        2.03      4.37 o 
   4   6 -16        8.69        0.33     14.06 o 
  -3   7 -16        1.71        1.52      3.19 o 
  -2   7 -16       29.11       37.79      8.76 o 
  -1   7 -16       10.66       19.33      6.59 o 
   0   7 -16       91.29       85.43     15.82 o 
   1   7 -16       39.33       32.14      7.17 o 
   2   7 -16       12.36       12.73      5.96 o 
   3   7 -16       24.21       24.21      7.53 o 
   4   7 -16        7.59       19.37      7.48 o 
  -3   8 -16       32.69       26.73      8.21 o 
  -2   8 -16       47.30       47.56     12.74 o 
  -1   8 -16       20.39       21.75      6.71 o 
   0   8 -16       28.22       28.26     10.11 o 
   1   8 -16       49.89       45.50      8.39 o 
   2   8 -16        2.29       -0.07      3.18 o 
   3   8 -16       25.63       22.67      7.83 o 
   4   8 -16        5.33        9.31      5.67 o 
  -3   9 -16        0.87        1.82      2.66 o 
  -2   9 -16       10.71       19.14      6.39 o 
  -1   9 -16        5.71        5.06      5.75 o 
   0   9 -16        7.71        6.93      6.33 o 
   1   9 -16        1.45        0.28      7.02 o 
   2   9 -16        7.25        2.79      3.46 o 
   3   9 -16        4.18        4.66     17.85 o 
  -3  10 -16        7.64        5.19      4.80 o 
  -2  10 -16        5.45        6.36      6.66 o 
  -1  10 -16       50.78       39.10     11.79 o 
   0  10 -16        4.84        4.67      5.61 o 
   1  10 -16      112.36      145.53     24.13 o 
   2  10 -16       12.88       17.09      6.39 o 
   3  10 -16       22.84       19.98      7.14 o 
  -3  11 -16       24.48       30.79      7.39 o 
  -2  11 -16        3.14        0.64      4.51 o 
  -1  11 -16        9.20        9.99      7.31 o 
   0  11 -16       18.55        9.74      5.44 o 
   1  11 -16        8.17       23.58     11.37 o 
   2  11 -16        5.73        6.28      4.50 o 
   3  11 -16        3.51       -0.74     13.88 o 
  -3  12 -16        0.44       -4.41      4.41 o 
  -2  12 -16        1.30        8.62      6.61 o 
  -1  12 -16       10.23       12.39      8.20 o 
   0  12 -16        8.89        5.17      4.58 o 
   1  12 -16       69.02       78.82     18.35 o 
   2  12 -16        4.02        1.37      5.62 o 
   3  12 -16       14.16       13.35      6.06 o 
  -3  13 -16        0.62        2.67      3.84 o 
  -2  13 -16        0.62        6.64      5.96 o 
  -1  13 -16       13.53       20.59      9.39 o 
   0  13 -16        8.33        7.02      8.39 o 
   1  13 -16       86.13      120.54     23.59 o 
   2  13 -16        0.04       -3.61      6.04 o 
   3  13 -16        2.19       -5.22      5.22 o 
  -2  14 -16        7.01       -1.49      6.38 o 
  -1  14 -16       15.81        4.36      6.44 o 
   0  14 -16       19.79       39.12     13.80 o 
   1  14 -16        4.05        1.66      5.88 o 
   2  14 -16       14.40        8.84      8.94 o 
  -2  15 -16        1.37        0.21      5.43 o 
  -1  15 -16       16.69       27.33     11.22 o 
   0  15 -16        1.22       -7.05      7.05 o 
   1  15 -16       23.26       19.56     10.11 o 
   2  15 -16        0.65        9.95      7.44 o 
  -2  16 -16        5.37        7.43      8.55 o 
  -1  16 -16       14.77       29.59     12.24 o 
   0  16 -16       11.53       28.23     10.73 o 
   1  16 -16       26.96       41.50     14.51 o 
   2  16 -16       13.36        8.34      7.13 o 
  -1  17 -16        0.52        2.73      5.35 o 
   0  17 -16        4.66        6.17      5.77 o 
   1  17 -16        4.20        4.20      6.44 o 
   0  18 -16        4.08       -5.29      6.85 o 
   1  18 -16        3.18       14.35     10.04 o 
  -4   1 -15       71.81      121.40     33.26 o 
  -3   1 -15        1.14        6.22      6.44 o 
  -2   1 -15        7.68        2.08      2.86 o 
  -1   1 -15        1.16        2.59      2.36 o 
   0   1 -15      190.38      182.68     11.23 o 
   1   1 -15        2.61        0.67      2.34 o 
   2   1 -15       29.65       44.58      9.58 o 
   3   1 -15       16.68       18.99      7.30 o 
   4   1 -15       27.10       19.41      9.58 o 
  -4   2 -15        6.59        3.26      8.10 o 
  -3   2 -15       37.56       38.96     10.75 o 
  -2   2 -15       73.04       70.01      8.76 o 
  -1   2 -15       24.20       21.20      3.88 o 
   0   2 -15      120.87      118.38      9.06 o 
   1   2 -15       23.23       24.97      5.12 o 
   2   2 -15       56.99       46.69      9.78 o 
   3   2 -15        7.72        9.11      5.20 o 
   4   2 -15       16.59       14.41      7.13 o 
  -4   3 -15       68.87       77.73     23.02 o 
  -3   3 -15        9.31        6.75      4.69 o 
  -2   3 -15       23.72       10.66      4.46 o 
  -1   3 -15      119.45      118.13      9.18 o 
   0   3 -15      108.92      118.81     10.64 o 
   1   3 -15      127.84      141.64     11.67 o 
   2   3 -15       10.78       13.48      5.93 o 
   3   3 -15       27.93       33.91     16.61 o 
   4   3 -15       13.99       14.11      6.75 o 
  -4   4 -15       10.43        6.73     11.77 o 
  -3   4 -15        3.85       10.80      5.17 o 
  -2   4 -15       69.04       86.99     11.79 o 
  -1   4 -15       41.09       53.51      7.04 o 
   0   4 -15      117.42      133.11     11.51 o 
   1   4 -15        2.59        1.16      2.68 o 
   2   4 -15       88.93      105.09     13.43 o 
   3   4 -15       52.13       61.91     11.49 o 
   4   4 -15       39.63       43.55     12.85 o 
  -4   5 -15        2.39        8.98      5.98 o 
  -3   5 -15       21.84       15.30      5.50 o 
  -2   5 -15       40.97       34.41     10.54 o 
  -1   5 -15       89.17       95.41     12.64 o 
   0   5 -15       93.43       95.51      9.89 o 
   1   5 -15       59.81       75.46      8.53 o 
   2   5 -15       49.16       38.14      5.95 o 
   3   5 -15       14.21       17.17      6.87 o 
   4   5 -15        7.59       14.16      8.71 o 
  -4   6 -15        8.14       21.96     37.10 o 
  -3   6 -15       11.53       13.58      6.70 o 
  -2   6 -15       34.95       42.67     11.70 o 
  -1   6 -15       53.23       56.23     10.04 o 
   0   6 -15      190.24      180.38     19.63 o 
   1   6 -15       28.32       24.80      6.18 o 
   2   6 -15        6.03        4.73      4.25 o 
   3   6 -15        0.16       -4.57      4.72 o 
   4   6 -15       11.71        4.45      4.95 o 
  -4   7 -15        0.95        0.49      9.32 o 
  -3   7 -15       47.89       46.85      8.14 o 
  -2   7 -15        5.62        4.63      3.68 o 
  -1   7 -15      128.26      141.73     15.67 o 
   0   7 -15       34.88       27.45      5.61 o 
   1   7 -15       40.40       34.16      7.39 o 
   2   7 -15       13.27        6.54      8.69 o 
   3   7 -15       20.47       25.61      8.02 o 
   4   7 -15        1.17        0.71      3.78 o 
  -4   8 -15        2.82        0.39     10.28 o 
  -3   8 -15       10.89       12.00      4.59 o 
  -2   8 -15       11.43        7.48      4.94 o 
  -1   8 -15       15.56       13.20      7.87 o 
   0   8 -15       65.19       64.52      8.11 o 
   1   8 -15       25.36       24.91      6.90 o 
   2   8 -15        2.92        1.84      2.88 o 
   3   8 -15        3.48        3.27      3.77 o 
   4   8 -15        6.60        5.96      6.00 o 
  -4   9 -15       11.63       32.52     10.56 o 
  -3   9 -15       87.80       90.94     11.46 o 
  -2   9 -15       13.95       19.71      6.91 o 
  -1   9 -15       76.49       91.08     16.91 o 
   0   9 -15       73.09       58.64     14.85 o 
   1   9 -15       19.80       20.23      5.26 o 
   2   9 -15        4.32        4.59      9.25 o 
   3   9 -15       31.09       33.72     18.64 o 
   4   9 -15        0.92       -0.57      7.43 o 
  -4  10 -15        5.94        7.39     12.48 o 
  -3  10 -15       61.14       59.05      9.48 o 
  -2  10 -15        3.79        2.86      3.76 o 
  -1  10 -15        9.07        9.64      5.72 o 
   0  10 -15       74.63       97.92     18.81 o 
   1  10 -15        5.26        4.20      6.10 o 
   2  10 -15       26.23       28.17      7.49 o 
   3  10 -15        1.44       -2.55      7.10 o 
   4  10 -15        2.16        4.78      5.14 o 
  -4  11 -15        0.84        9.33      6.83 o 
  -3  11 -15        4.04        6.78      4.84 o 
  -2  11 -15        2.83        3.54      4.92 o 
  -1  11 -15       66.24       92.04     17.48 o 
   0  11 -15       16.13       19.59      9.58 o 
   1  11 -15       46.22       50.04      8.65 o 
   2  11 -15        3.44       -3.67      3.67 o 
   3  11 -15       21.89       16.19      6.47 o 
   4  11 -15       17.83        3.11      4.87 o 
  -3  12 -15        5.72        5.88      3.66 o 
  -2  12 -15        6.34        6.53      6.46 o 
  -1  12 -15        6.08        0.59      4.26 o 
   0  12 -15        0.59        1.80      4.09 o 
   1  12 -15       47.10       57.92     15.64 o 
   2  12 -15       31.90       25.52      7.39 o 
   3  12 -15        6.09        1.39      3.59 o 
   4  12 -15        0.77       -1.58      9.23 o 
  -3  13 -15       24.36       32.93      8.89 o 
  -2  13 -15       10.09       16.48      6.87 o 
  -1  13 -15       19.57       34.75     11.62 o 
   0  13 -15       33.54       19.15      9.30 o 
   1  13 -15        2.36        4.07      7.32 o 
   2  13 -15        5.31        3.96      5.16 o 
   3  13 -15       43.98       49.59     10.83 o 
  -3  14 -15        1.61       -1.40      4.08 o 
  -2  14 -15       25.33       22.05      7.49 o 
  -1  14 -15       22.48       17.85      9.18 o 
   0  14 -15        6.43       -0.03      6.69 o 
   1  14 -15       19.30       53.52     14.95 o 
   2  14 -15        0.29        6.00      4.05 o 
   3  14 -15       13.63       24.07      7.65 o 
  -3  15 -15       11.64       28.08      8.89 o 
  -2  15 -15       13.10        5.93      3.99 o 
  -1  15 -15       30.79       42.26     13.41 o 
   0  15 -15        7.39       18.56      8.68 o 
   1  15 -15       50.72       65.57     17.27 o 
   2  15 -15        3.07        3.64      6.16 o 
   3  15 -15       19.29       14.71      7.35 o 
  -2  16 -15        0.12        2.13      6.41 o 
  -1  16 -15       12.29        1.59      5.27 o 
   0  16 -15       28.46       29.42     11.59 o 
   1  16 -15        6.45       17.93      9.59 o 
   2  16 -15       19.39       22.16     11.36 o 
   3  16 -15       24.17       25.23      8.56 o 
  -2  17 -15        2.84        1.95      7.97 o 
  -1  17 -15       16.05       12.24     11.84 o 
   0  17 -15        3.05        8.39      7.67 o 
   1  17 -15       23.69       28.58     11.75 o 
   2  17 -15        4.91       19.36     11.67 o 
  -2  18 -15        1.16        0.88     10.97 o 
  -1  18 -15       22.23       22.41     17.21 o 
   0  18 -15        6.80       13.67     11.48 o 
   1  18 -15        2.45        2.70      6.48 o 
   2  18 -15        1.78        5.12      5.75 o 
  -1  19 -15        4.93        4.05      5.42 o 
   0  19 -15        4.02        7.76      6.87 o 
   1  19 -15        5.91        0.42      4.58 o 
   0  20 -15        3.68        4.50      7.85 o 
   1  20 -15        2.37        0.04      5.99 o 
  -5   0 -14        3.87        1.84      9.05 o 
  -4   0 -14       62.65       91.69     24.47 o 
  -3   0 -14       78.89       63.44     13.98 o 
  -2   0 -14        1.51       -1.24      5.54 o 
  -1   0 -14       57.20       58.11      6.54 o 
   0   0 -14       49.67       57.94      9.88 o 
   1   0 -14       60.73       64.17     10.17 o 
   2   0 -14       64.48       78.87     16.53 o 
   3   0 -14        1.73       -7.68      7.68 o 
   4   0 -14       96.71      107.08     15.96 o 
   5   0 -14        1.59        7.07      7.87 o 
  -5   1 -14        9.03        2.16      5.28 o 
  -4   1 -14        5.53       -1.47     21.17 o 
  -3   1 -14      114.00      120.54     17.90 o 
  -2   1 -14       64.92       62.62      7.81 o 
  -1   1 -14        0.92        1.58      1.52 o 
   0   1 -14       31.20       34.37      4.75 o 
   1   1 -14       26.36       27.32      4.14 o 
   2   1 -14        5.50        7.52      2.52 o 
   3   1 -14       28.02       28.01      7.95 o 
   4   1 -14       15.61       15.43      5.86 o 
   5   1 -14        3.99        7.35      6.19 o 
  -5   2 -14       15.93       15.42      8.86 o 
  -4   2 -14       23.69       33.17     11.04 o 
  -3   2 -14       17.06       -2.50      5.95 o 
  -2   2 -14       13.47       16.73      3.41 o 
  -1   2 -14        2.98        4.87      1.87 o 
   0   2 -14        6.38        6.39      2.98 o 
   1   2 -14       57.32       71.22      8.01 o 
   2   2 -14      112.30       99.33      8.41 o 
   3   2 -14       28.06       39.80      9.50 o 
   4   2 -14       23.17       32.06      9.33 o 
   5   2 -14       11.16        2.77      6.43 o 
  -5   3 -14       21.04       28.55     10.32 o 
  -4   3 -14       21.17        4.84      5.14 o 
  -3   3 -14       73.75       81.24      9.49 o 
  -2   3 -14       83.39       90.97      7.53 o 
  -1   3 -14       88.25       89.79      6.31 o 
   0   3 -14       53.87       66.57      7.80 o 
   1   3 -14       13.84       14.48      4.03 o 
   2   3 -14      334.29      323.03     15.90 o 
   3   3 -14       38.12       22.99      8.83 o 
   4   3 -14        2.70       -2.83      4.37 o 
   5   3 -14       20.10       26.64      7.21 o 
  -5   4 -14       14.46       16.93      8.66 o 
  -4   4 -14        7.66        4.55      8.02 o 
  -3   4 -14      148.52      157.28     20.80 o 
  -2   4 -14       40.92       42.69      5.55 o 
  -1   4 -14       62.30       65.39      5.62 o 
   0   4 -14       11.31       10.39      3.25 o 
   1   4 -14      126.36      124.49     10.81 o 
   2   4 -14       12.81       16.73      3.78 o 
   3   4 -14       51.39       42.83      9.00 o 
   4   4 -14       20.33       23.62      7.76 o 
   5   4 -14        8.88        4.61      5.36 o 
  -5   5 -14        1.65        7.87      5.99 o 
  -4   5 -14        2.43        9.48      6.48 o 
  -3   5 -14       13.19       11.07      5.47 o 
  -2   5 -14       37.64       41.62      8.44 o 
  -1   5 -14        2.07        0.93      1.64 o 
   0   5 -14      153.65      178.19     11.28 o 
   1   5 -14       46.03       46.55      8.20 o 
   2   5 -14      139.07      146.94     15.36 o 
   3   5 -14       43.17       54.77     14.34 o 
   4   5 -14       30.88       30.25     10.78 o 
   5   5 -14       25.56       29.89     10.31 o 
  -5   6 -14        7.55       -3.08     10.46 o 
  -4   6 -14        8.52        9.96      6.73 o 
  -3   6 -14       36.55       42.54      7.46 o 
  -2   6 -14       14.11        9.43      4.71 o 
  -1   6 -14      105.50       94.57      9.82 o 
   0   6 -14        4.09        2.98      3.21 o 
   1   6 -14      152.13      152.01     14.14 o 
   2   6 -14       26.09       20.93      6.26 o 
   3   6 -14      114.89       98.24     14.00 o 
   4   6 -14       12.79        6.84      9.37 o 
   5   6 -14        1.65        4.43      5.38 o 
  -4   7 -14       27.87       18.11     21.95 o 
  -3   7 -14       70.41       74.07      9.82 o 
  -2   7 -14        3.83        5.01      2.88 o 
  -1   7 -14        2.87        3.94      4.68 o 
   0   7 -14       77.74       71.40      8.42 o 
   1   7 -14      108.77      120.41     12.54 o 
   2   7 -14       91.48       89.99     12.26 o 
   3   7 -14       21.13       22.84     12.04 o 
   4   7 -14        0.69        5.50      4.59 o 
   5   7 -14        9.68        9.39      7.63 o 
  -4   8 -14       14.74       16.80      8.29 o 
  -3   8 -14       75.45       73.25      9.93 o 
  -2   8 -14        9.30       10.37      4.28 o 
  -1   8 -14      125.74      110.70     17.79 o 
   0   8 -14       42.56       41.24      6.42 o 
   1   8 -14       25.18       16.31      4.60 o 
   2   8 -14       40.09       30.74     11.30 o 
   3   8 -14        7.33       12.10      5.61 o 
   4   8 -14       13.32       10.64      7.40 o 
   5   8 -14        1.59        3.44      4.49 o 
  -4   9 -14       27.72       26.03      6.60 o 
  -3   9 -14       15.23       12.17      5.11 o 
  -2   9 -14       28.32       22.96      6.80 o 
  -1   9 -14       15.07        7.27      5.75 o 
   0   9 -14       11.95       11.80      8.29 o 
   1   9 -14       32.24       41.91      7.64 o 
   2   9 -14        4.58        3.32      4.30 o 
   3   9 -14        3.81        7.49      5.84 o 
   4   9 -14        4.03        2.32      5.27 o 
  -4  10 -14        7.69       11.97      6.50 o 
  -3  10 -14       39.91       46.44      8.54 o 
  -2  10 -14        1.84        4.64      4.18 o 
  -1  10 -14       43.31       41.35     11.22 o 
   0  10 -14       19.01       11.65      3.44 o 
   1  10 -14        1.31       -6.52      6.71 o 
   2  10 -14       32.36       33.36     10.70 o 
   3  10 -14       42.77       47.96      9.71 o 
   4  10 -14        7.65        9.69      5.65 o 
  -4  11 -14       38.13       35.46      8.86 o 
  -3  11 -14       61.96       62.05     11.10 o 
  -2  11 -14       24.54       32.13      7.84 o 
  -1  11 -14        7.53       11.76      6.86 o 
   0  11 -14        5.91        7.09      2.62 o 
   1  11 -14        4.19        3.66      3.47 o 
   2  11 -14       43.73       39.94      8.52 o 
   3  11 -14        8.78       11.88      5.46 o 
   4  11 -14        3.71       -3.03      7.94 o 
  -4  12 -14        4.14        0.17      4.24 o 
  -3  12 -14        4.13        2.31      3.42 o 
  -2  12 -14       12.83       13.41      5.68 o 
  -1  12 -14       49.10       47.60     12.39 o 
   0  12 -14        5.13        8.84      6.39 o 
   1  12 -14        0.60        9.10      7.74 o 
   2  12 -14       24.67       21.84      6.62 o 
   3  12 -14        9.15       -0.39      7.06 o 
   4  12 -14        7.56        9.86      5.34 o 
  -4  13 -14        7.28        6.89      4.61 o 
  -3  13 -14        0.55       -8.79     12.73 o 
  -2  13 -14       45.20       44.13     17.65 o 
  -1  13 -14       14.01       18.85      6.91 o 
   0  13 -14       16.26       10.00      7.74 o 
   1  13 -14       33.12       32.87      6.98 o 
   2  13 -14        7.78        9.49      4.34 o 
   3  13 -14       16.96       31.37      9.10 o 
   4  13 -14        0.28        1.89      3.78 o 
  -4  14 -14        0.02       -4.40      4.40 o 
  -3  14 -14        6.44       16.63      6.18 o 
  -2  14 -14        7.00        9.32     11.42 o 
  -1  14 -14       24.57       25.63      7.20 o 
   0  14 -14        0.37       -2.08      4.17 o 
   1  14 -14       43.74       54.89      8.87 o 
   2  14 -14       16.02       15.53      8.76 o 
   3  14 -14        0.94        1.39      5.91 o 
   4  14 -14        1.88        7.34     10.81 o 
  -3  15 -14       11.18        1.28      7.29 o 
  -2  15 -14        7.57       -0.65      6.21 o 
  -1  15 -14        7.07        8.31      5.10 o 
   0  15 -14      119.95      131.80     22.41 o 
   1  15 -14       64.66       80.21     18.86 o 
   2  15 -14        1.14        7.56      8.90 o 
   3  15 -14       30.00       36.79      9.88 o 
  -3  16 -14       17.28       30.98      9.25 o 
  -2  16 -14        8.09        4.83      5.11 o 
  -1  16 -14       28.51       41.96     12.28 o 
   0  16 -14       32.92       64.41     16.11 o 
   1  16 -14       14.61        6.50      6.97 o 
   2  16 -14       25.94       35.87      8.11 o 
   3  16 -14        8.51       10.47      5.94 o 
  -3  17 -14       12.02        5.79     16.41 o 
  -2  17 -14        3.63        0.99      4.14 o 
  -1  17 -14       12.57       16.58      8.31 o 
   0  17 -14        1.80       -0.03      4.48 o 
   1  17 -14       41.95       33.50     12.65 o 
   2  17 -14        5.12        2.71      6.69 o 
   3  17 -14       22.05       20.33     13.00 o 
  -3  18 -14        0.71       -0.77      8.08 o 
  -2  18 -14        3.40        1.79      5.52 o 
  -1  18 -14        5.52       -2.74      6.50 o 
   0  18 -14        6.85       -0.94      4.17 o 
   1  18 -14        8.29        1.70      5.95 o 
   2  18 -14        2.78        4.75      6.30 o 
   3  18 -14        1.86       -5.73      5.73 o 
  -2  19 -14        5.20       -2.60      5.83 o 
  -1  19 -14       22.68       25.05     12.62 o 
   0  19 -14       11.42        5.15      7.17 o 
   1  19 -14        2.63       -9.80      9.80 o 
   2  19 -14        2.84       29.24     13.53 o 
  -2  20 -14        8.10        7.33      7.52 o 
  -1  20 -14        0.16        1.44      6.65 o 
   0  20 -14        0.13        1.25      4.50 o 
   1  20 -14       12.77       10.54      8.43 o 
   2  20 -14        5.66       -0.99      6.02 o 
  -1  21 -14        9.92        4.82      5.28 o 
   0  21 -14        9.48       12.52     10.10 o 
   1  21 -14        4.63       -8.23      8.23 o 
   0  22 -14        3.07       -1.31      6.05 o 
  -5   1 -13       81.90      108.19     14.97 o 
  -4   1 -13       26.08       32.15      8.18 o 
  -3   1 -13       45.92       44.09      8.20 o 
  -2   1 -13       92.79       79.95      7.13 o 
  -1   1 -13      379.02      375.82     12.51 o 
   0   1 -13      171.70      170.47     10.08 o 
   1   1 -13      427.76      411.72     14.71 o 
   2   1 -13      191.02      180.39     15.54 o 
   3   1 -13       11.62       15.45      5.72 o 
   4   1 -13       23.44       17.21      7.23 o 
   5   1 -13       33.95       26.79      9.23 o 
  -5   2 -13        1.83        3.30      5.17 o 
  -4   2 -13       46.74       48.47      9.47 o 
  -3   2 -13       24.44       19.44      3.66 o 
  -2   2 -13      157.66      170.04      7.94 o 
  -1   2 -13      118.79      119.56      7.11 o 
   0   2 -13       82.11       84.19      8.21 o 
   1   2 -13       29.18       34.00      5.50 o 
   2   2 -13       10.88        9.18      3.39 o 
   3   2 -13       92.16      110.99     14.87 o 
   4   2 -13        5.99        5.35      4.37 o 
   5   2 -13       22.35       22.55      8.75 o 
  -5   3 -13       40.62       57.94     13.18 o 
  -4   3 -13        1.51       -0.80      3.76 o 
  -3   3 -13      276.23      259.11     14.37 o 
  -2   3 -13       15.72       15.12      2.21 o 
  -1   3 -13      264.65      256.15     10.18 o 
   0   3 -13      293.99      329.97     14.12 o 
   1   3 -13      292.24      296.38     17.18 o 
   2   3 -13       62.44       60.76      7.03 o 
   3   3 -13        7.64        0.77      3.56 o 
   4   3 -13       31.11       32.46      8.94 o 
   5   3 -13       10.21       18.42      8.26 o 
  -5   4 -13       22.14       41.38     12.76 o 
  -4   4 -13       14.15       10.53      6.90 o 
  -3   4 -13       55.55       52.16      7.83 o 
  -2   4 -13       85.52       86.43      6.14 o 
  -1   4 -13      399.84      378.06     12.90 o 
   0   4 -13      100.75       96.39     10.69 o 
   1   4 -13       57.95       54.28      8.83 o 
   2   4 -13        6.38        8.77      3.82 o 
   3   4 -13       35.24       28.34      7.75 o 
   4   4 -13        2.34        1.29      4.63 o 
   5   4 -13       59.60       75.86     14.40 o 
  -5   5 -13       20.12       13.78      6.91 o 
  -4   5 -13       35.69       30.55      6.03 o 
  -3   5 -13      106.60       90.58      9.98 o 
  -2   5 -13       64.49       70.72      7.22 o 
  -1   5 -13      234.21      241.33      9.38 o 
   0   5 -13       98.70       99.64      8.16 o 
   1   5 -13        4.27        4.80      3.19 o 
   2   5 -13      136.62      137.52     14.60 o 
   3   5 -13       75.69       88.21     13.42 o 
   4   5 -13        2.57        1.83      4.10 o 
   5   5 -13       13.91        2.58      9.16 o 
  -5   6 -13        6.01       -1.82     12.03 o 
  -4   6 -13       21.46       25.41      5.60 o 
  -3   6 -13        9.29        6.68      3.10 o 
  -2   6 -13       37.85       39.27      6.49 o 
  -1   6 -13       83.73       91.87      6.19 o 
   0   6 -13      180.02      184.17     13.00 o 
   1   6 -13        6.82        4.35      5.23 o 
   2   6 -13       30.47       27.43      6.83 o 
   3   6 -13       34.30       37.59      9.02 o 
   4   6 -13       45.86       52.02     11.22 o 
   5   6 -13       10.13       17.41      7.05 o 
  -5   7 -13        0.72       17.04      8.68 o 
  -4   7 -13       91.21      104.22     11.48 o 
  -3   7 -13       63.65       59.90      8.60 o 
  -2   7 -13        9.81       11.18      4.90 o 
  -1   7 -13      150.78      186.67     21.40 o 
   0   7 -13      105.16      110.45     10.04 o 
   1   7 -13      131.79      132.79     19.85 o 
   2   7 -13        7.26        6.48      3.87 o 
   3   7 -13       27.27       24.30     14.22 o 
   4   7 -13        2.38        0.44     11.47 o 
   5   7 -13        4.25        9.06      5.77 o 
  -5   8 -13        0.74       -2.00      6.21 o 
  -4   8 -13        7.43       11.90      8.53 o 
  -3   8 -13       40.12       36.09      6.76 o 
  -2   8 -13       26.03       26.85      9.70 o 
  -1   8 -13       93.17      116.60     17.43 o 
   0   8 -13       67.09       64.33      7.56 o 
   1   8 -13       45.49       60.27     13.91 o 
   2   8 -13       85.92      103.09     12.42 o 
   3   8 -13       11.34       10.17      7.79 o 
   4   8 -13        4.56        6.59      4.98 o 
   5   8 -13        3.77        1.11      5.20 o 
  -5   9 -13        9.93       38.55     12.39 o 
  -4   9 -13        0.66       10.09      4.25 o 
  -3   9 -13        6.31        8.06      3.98 o 
  -2   9 -13       20.25       24.97      7.08 o 
  -1   9 -13       35.87       44.05     11.54 o 
   0   9 -13       91.97      101.49      9.33 o 
   1   9 -13       70.16       34.04     11.15 o 
   2   9 -13       71.38       73.80     11.06 o 
   3   9 -13       24.35       20.62     11.68 o 
   4   9 -13       15.18       12.34      6.53 o 
   5   9 -13       19.57       27.96     11.39 o 
  -5  10 -13       11.30        5.09      5.30 o 
  -4  10 -13       52.13       38.49      7.55 o 
  -3  10 -13       31.22       21.95      6.44 o 
  -2  10 -13       11.71       18.89      6.10 o 
  -1  10 -13        0.55        3.04      3.82 o 
   0  10 -13       16.83       16.67      3.91 o 
   1  10 -13       18.40        8.26      6.49 o 
   2  10 -13       11.36       11.37      4.56 o 
   3  10 -13        2.42       -2.54      4.08 o 
   4  10 -13        4.03       10.41      5.92 o 
   5  10 -13        4.18        6.54      5.80 o 
  -4  11 -13       35.56       28.53      6.58 o 
  -3  11 -13       26.54       34.27      7.68 o 
  -2  11 -13       68.88       82.28     11.97 o 
  -1  11 -13       92.26      107.03     13.60 o 
   0  11 -13       79.76       82.33     10.92 o 
   1  11 -13       75.93       78.31     16.60 o 
   2  11 -13       61.34       69.86     10.63 o 
   3  11 -13       12.04        5.08      8.84 o 
   4  11 -13       29.13       41.21     12.58 o 
   5  11 -13       25.06       39.69     11.11 o 
  -4  12 -13       29.53       36.76      8.00 o 
  -3  12 -13        7.17        8.92      4.89 o 
  -2  12 -13        8.14        9.38      4.41 o 
  -1  12 -13       20.59       27.43      7.23 o 
   0  12 -13       45.39       43.76      6.38 o 
   1  12 -13        9.01        7.69      7.14 o 
   2  12 -13       45.64       40.69      8.73 o 
   3  12 -13        9.25       12.74      5.53 o 
   4  12 -13        5.60        5.83      6.88 o 
  -4  13 -13       39.64       52.32      9.60 o 
  -3  13 -13        2.47        0.57     10.20 o 
  -2  13 -13       51.05       57.30     10.81 o 
  -1  13 -13       29.66       25.41      7.54 o 
   0  13 -13       54.65       57.93      6.59 o 
   1  13 -13      145.19      132.88     22.12 o 
   2  13 -13      124.14      148.95     16.07 o 
   3  13 -13        1.88        2.57      4.47 o 
   4  13 -13        8.46       12.45      5.97 o 
  -4  14 -13        9.47        3.49      4.98 o 
  -3  14 -13       40.31       50.23     10.29 o 
  -2  14 -13       25.39       13.57     14.82 o 
  -1  14 -13       25.88       21.19     12.93 o 
   0  14 -13       88.96       67.25     15.86 o 
   1  14 -13      125.13      131.07     22.11 o 
   2  14 -13       57.15       60.47     11.48 o 
   3  14 -13       38.16       40.37     29.39 o 
   4  14 -13       13.30       16.93      6.83 o 
  -4  15 -13        6.64       10.70      5.72 o 
  -3  15 -13        7.06       10.48      4.98 o 
  -2  15 -13       10.17        7.82      7.73 o 
  -1  15 -13       50.29       59.64     11.18 o 
   0  15 -13        9.72        4.15      5.84 o 
   1  15 -13       16.86       15.72      4.95 o 
   2  15 -13       34.60       25.65      6.77 o 
   3  15 -13        0.31       -5.63      5.63 o 
   4  15 -13       19.12       27.02      9.01 o 
  -4  16 -13        1.57        3.90      8.59 o 
  -3  16 -13        6.56        3.31      9.70 o 
  -2  16 -13        2.23        2.07      3.57 o 
  -1  16 -13       17.29       16.48      6.77 o 
   0  16 -13        8.06       17.85      8.94 o 
   1  16 -13       10.54       13.48      4.66 o 
   2  16 -13       20.56       21.58      7.22 o 
   3  16 -13        9.88        8.99      5.01 o 
   4  16 -13       10.56       10.40      6.31 o 
  -3  17 -13       22.65       33.25     14.90 o 
  -2  17 -13        2.62        2.91      4.15 o 
  -1  17 -13       47.12       54.59     10.94 o 
   0  17 -13       11.80       14.26      8.27 o 
   1  17 -13       18.24       29.71     12.21 o 
   2  17 -13       21.06       24.62      7.86 o 
   3  17 -13       24.23       19.81      7.50 o 
   4  17 -13       14.84       10.76     14.55 o 
  -3  18 -13        1.30       -1.94      3.71 o 
  -2  18 -13       28.84       28.89      8.55 o 
  -1  18 -13        8.75       19.43      7.12 o 
   0  18 -13       15.94       15.37      6.19 o 
   1  18 -13       81.90       99.01     20.81 o 
   2  18 -13        6.41        0.72      5.73 o 
   3  18 -13        6.10        9.66      5.19 o 
  -3  19 -13        0.97        4.30      4.11 o 
  -2  19 -13        1.96        2.54      3.78 o 
  -1  19 -13       12.23       14.40     10.63 o 
   0  19 -13       19.11       19.31      7.17 o 
   1  19 -13       14.45       20.96     11.12 o 
   2  19 -13        5.27        4.70      4.23 o 
   3  19 -13        4.71        3.21      5.00 o 
  -2  20 -13        0.30       -8.02      8.02 o 
  -1  20 -13       14.11       13.95      7.18 o 
   0  20 -13        4.86        5.88      4.07 o 
   1  20 -13       19.59        9.98      9.88 o 
   2  20 -13        8.26        4.46      8.98 o 
   3  20 -13        2.00        2.20      4.48 o 
  -2  21 -13       10.46       16.74     17.34 o 
  -1  21 -13        3.02        9.69      6.55 o 
   0  21 -13        0.31        2.10      4.41 o 
   1  21 -13        3.97      218.24     31.41 o 
   2  21 -13       13.02       22.20     11.18 o 
  -1  22 -13        6.57       10.76      7.28 o 
   0  22 -13        8.28        5.12      4.58 o 
   1  22 -13        7.30       13.60      7.87 o 
   2  22 -13        1.88        5.08      7.64 o 
  -1  23 -13       18.28       18.47      8.15 o 
   0  23 -13       11.59       12.09      5.85 o 
   1  23 -13        3.50       -7.63      7.63 o 
  -5   0 -12       49.41       55.55     12.50 o 
  -4   0 -12      135.64      148.24     18.35 o 
  -3   0 -12      154.94      152.54     10.90 o 
  -2   0 -12      117.01      106.70      7.99 o 
  -1   0 -12       70.87       75.29      8.67 o 
   0   0 -12       12.46       20.65      4.72 o 
   1   0 -12       97.70      108.83     10.26 o 
   2   0 -12      195.44      174.85     23.06 o 
   3   0 -12       46.86       95.42     19.17 o 
   4   0 -12       34.26       51.85     15.62 o 
   5   0 -12       63.69       67.40     18.71 o 
   6   0 -12       10.20       14.35     10.47 o 
  -5   1 -12       14.47       11.85      5.43 o 
  -4   1 -12       22.12       12.00      6.02 o 
  -3   1 -12       39.64       33.89      2.94 o 
  -2   1 -12      159.64      187.60      8.28 o 
  -1   1 -12       27.98       24.03      4.52 o 
   0   1 -12       29.11       25.34      3.80 o 
   1   1 -12       91.40      100.24      7.01 o 
   2   1 -12       47.76       47.90      5.37 o 
   3   1 -12       89.89       97.87     13.48 o 
   4   1 -12       24.07       16.53     12.93 o 
   5   1 -12        9.74        6.09      9.16 o 
   6   1 -12        1.26       -3.79      4.74 o 
  -5   2 -12       17.38       25.62      7.55 o 
  -4   2 -12        0.96       -0.66      1.06 o 
  -3   2 -12      103.03      101.92      5.41 o 
  -2   2 -12      342.57      350.62     10.97 o 
  -1   2 -12      181.71      175.50      8.18 o 
   0   2 -12      168.16      174.66      9.80 o 
   1   2 -12       72.23       68.19      7.10 o 
   2   2 -12       72.20       74.30      6.94 o 
   3   2 -12        8.36        1.76      6.23 o 
   4   2 -12       48.64       61.47     11.54 o 
   5   2 -12       14.97       15.28      6.35 o 
   6   2 -12        0.52        4.92      8.51 o 
  -5   3 -12       12.69       11.73     18.81 o 
  -4   3 -12        9.99       12.84     10.07 o 
  -3   3 -12      106.27      101.08      5.70 o 
  -2   3 -12      128.53      104.52      5.66 o 
  -1   3 -12       12.09       12.47      2.05 o 
   0   3 -12      689.10      751.91     20.30 o 
   1   3 -12      308.68      329.14     20.53 o 
   2   3 -12      344.43      334.22     63.21 o 
   3   3 -12      137.06      158.86     16.79 o 
   4   3 -12        9.98       12.20      5.66 o 
   5   3 -12        7.16        8.73      4.97 o 
  -5   4 -12       29.16       25.11      8.60 o 
  -4   4 -12       96.52      109.96     10.61 o 
  -3   4 -12       81.19       89.87      7.28 o 
  -2   4 -12      131.40      118.51      6.52 o 
  -1   4 -12       95.03      109.44      5.60 o 
   0   4 -12       12.47       22.35      7.12 o 
   1   4 -12      292.57      278.57     18.65 o 
   2   4 -12      281.52      271.36     16.25 o 
   3   4 -12        0.32        2.13      6.79 o 
   4   4 -12        1.65       15.41      7.02 o 
   5   4 -12        1.51        5.80      4.21 o 
  -5   5 -12        8.18       -5.89      5.89 o 
  -4   5 -12        6.38        3.31      2.47 o 
  -3   5 -12       26.13       31.83      5.13 o 
  -2   5 -12       45.09       46.96      5.77 o 
  -1   5 -12       17.58       17.35      2.00 o 
   0   5 -12      207.40      205.73     22.11 o 
   1   5 -12       70.10       67.45      9.50 o 
   2   5 -12       57.11       64.24     10.34 o 
   3   5 -12        0.36        3.19      3.30 o 
   4   5 -12       36.99       29.62      8.33 o 
   5   5 -12        6.16        2.66      4.30 o 
  -5   6 -12        8.32       -6.87      6.87 o 
  -4   6 -12      113.60      114.50     11.44 o 
  -3   6 -12       90.83      123.03     11.48 o 
  -2   6 -12      313.35      311.36     16.28 o 
  -1   6 -12      153.05      157.84      6.99 o 
   0   6 -12      150.62      147.72     11.23 o 
   1   6 -12       68.56       66.87     13.72 o 
   2   6 -12      123.26      131.03     13.92 o 
   3   6 -12       18.42       18.14      6.28 o 
   4   6 -12       11.21       10.47      5.52 o 
   5   6 -12        1.66       -0.29      4.03 o 
  -5   7 -12        0.84        2.04      7.67 o 
  -4   7 -12       39.78       25.60      6.08 o 
  -3   7 -12       74.92       76.03      9.32 o 
  -2   7 -12       41.52       46.26      8.21 o 
  -1   7 -12        7.22        8.45      3.26 o 
   0   7 -12      146.29      163.57     11.94 o 
   1   7 -12      155.36      141.47     20.01 o 
   2   7 -12       30.46       25.20      6.43 o 
   3   7 -12      160.76      180.32     17.95 o 
   4   7 -12       47.37       42.97      9.98 o 
   5   7 -12        8.77       17.80      7.92 o 
  -5   8 -12        3.53        8.19      6.53 o 
  -4   8 -12       49.56       65.85      9.33 o 
  -3   8 -12        2.48        4.03      6.70 o 
  -2   8 -12      218.82      213.57     17.57 o 
  -1   8 -12       17.35       16.02      5.61 o 
   0   8 -12      270.37      284.21     15.35 o 
   1   8 -12      155.55      156.23     21.48 o 
   2   8 -12       36.49       29.83      6.49 o 
   3   8 -12        5.42       -0.86      3.27 o 
   4   8 -12       35.66       39.07      9.91 o 
   5   8 -12        3.23       -0.92      3.96 o 
  -5   9 -12        5.46       -1.46     12.50 o 
  -4   9 -12        0.18       -3.22      3.34 o 
  -3   9 -12       15.28       17.08      5.59 o 
  -2   9 -12        6.03        6.64      4.51 o 
  -1   9 -12      146.70      127.52     19.43 o 
   0   9 -12       10.03       10.43      3.31 o 
   1   9 -12      156.99      178.87     23.06 o 
   2   9 -12      107.58      115.19     13.36 o 
   3   9 -12       30.19       40.19      8.69 o 
   4   9 -12       12.11       10.94      5.59 o 
   5   9 -12        3.19       -0.07      4.20 o 
  -5  10 -12        2.00        7.59      5.98 o 
  -4  10 -12       12.49       16.86      4.82 o 
  -3  10 -12        1.29        3.53      3.56 o 
  -2  10 -12      230.62      223.86     20.74 o 
  -1  10 -12       29.35       41.40      8.32 o 
   0  10 -12      195.57      195.60     18.12 o 
   1  10 -12      124.58      111.75     18.69 o 
   2  10 -12       12.79       10.45      7.93 o 
   3  10 -12        4.66        3.66      4.04 o 
   4  10 -12       48.70       44.97     14.45 o 
   5  10 -12       25.98       47.85     10.83 o 
  -5  11 -12       16.18       20.40      6.61 o 
  -4  11 -12        7.37        0.61      3.72 o 
  -3  11 -12       27.33       26.72      7.09 o 
  -2  11 -12        6.98        5.16      3.25 o 
  -1  11 -12        6.39        5.05      3.19 o 
   0  11 -12        5.36        5.37      2.30 o 
   1  11 -12       61.29       71.80     15.61 o 
   2  11 -12       37.55       34.33     10.65 o 
   3  11 -12       26.52       28.52      7.55 o 
   4  11 -12        2.98        0.27      3.85 o 
   5  11 -12        1.82        0.76      4.53 o 
  -5  12 -12        0.85        5.82      3.56 o 
  -4  12 -12       81.02       82.90     11.40 o 
  -3  12 -12       91.92      103.53     13.96 o 
  -2  12 -12       80.08       69.22     11.33 o 
  -1  12 -12       23.22       19.29      6.18 o 
   0  12 -12       59.92       68.18      7.34 o 
   1  12 -12      102.69       81.98     16.27 o 
   2  12 -12        5.51        6.74      4.46 o 
   3  12 -12       62.57       73.15     11.84 o 
   4  12 -12       23.91       25.47      8.76 o 
   5  12 -12        1.07        1.45      6.81 o 
  -5  13 -12        7.17       19.87      6.06 o 
  -4  13 -12       11.33       10.79      4.72 o 
  -3  13 -12       10.92        7.13      4.41 o 
  -2  13 -12       25.15       20.12      6.58 o 
  -1  13 -12       43.46       41.52      8.81 o 
   0  13 -12       38.77       33.35      9.16 o 
   1  13 -12       36.49       52.87     14.35 o 
   2  13 -12       95.07       96.30     12.53 o 
   3  13 -12        8.54       11.99     11.97 o 
   4  13 -12        7.77       12.60      6.29 o 
   5  13 -12        7.00        3.38     13.33 o 
  -4  14 -12        1.68       -3.92      4.05 o 
  -3  14 -12        8.37        1.06     15.28 o 
  -2  14 -12       23.59       22.40      6.93 o 
  -1  14 -12       30.34       39.55      8.72 o 
   0  14 -12        5.79        6.62      2.60 o 
   1  14 -12       10.59       16.77      8.46 o 
   2  14 -12       59.78       63.15     14.46 o 
   3  14 -12        0.44       -5.74      5.74 o 
   4  14 -12        5.01       13.86      6.35 o 
   5  14 -12        5.94        6.28     15.64 o 
  -4  15 -12       20.21       26.52      7.91 o 
  -3  15 -12       16.15       17.86      6.93 o 
  -2  15 -12       13.20        7.73      4.71 o 
  -1  15 -12       46.62       46.60      9.53 o 
   0  15 -12       64.50       64.37      6.47 o 
   1  15 -12        3.64       -0.21      5.15 o 
   2  15 -12       67.35       79.80     11.70 o 
   3  15 -12       12.36        7.84      6.27 o 
   4  15 -12        6.76        8.28      5.56 o 
  -4  16 -12        0.67        1.13      6.78 o 
  -3  16 -12       30.10       34.54      8.90 o 
  -2  16 -12       58.61       79.32     12.70 o 
  -1  16 -12       55.24       55.46     18.78 o 
   0  16 -12       21.26       27.05      4.81 o 
   1  16 -12       14.07       15.62      5.24 o 
   2  16 -12        2.08        0.40      9.48 o 
   3  16 -12        5.80        7.00      5.47 o 
   4  16 -12       12.01       27.62      8.65 o 
  -4  17 -12        0.12        6.17      5.17 o 
  -3  17 -12        0.61       -0.77      5.30 o 
  -2  17 -12       63.68       85.16     13.65 o 
  -1  17 -12       11.41       14.09      9.36 o 
   0  17 -12       83.71       91.88     13.25 o 
   1  17 -12       86.25       93.37     11.32 o 
   2  17 -12       38.61       31.22     10.98 o 
   3  17 -12        5.37        5.53      4.15 o 
   4  17 -12       18.65       44.11     10.35 o 
  -4  18 -12        1.61        7.77      9.92 o 
  -3  18 -12        5.43        5.81      4.73 o 
  -2  18 -12       25.24       23.25      8.40 o 
  -1  18 -12       58.75       71.87     12.45 o 
   0  18 -12       14.02       12.18      9.94 o 
   1  18 -12       16.66       24.71     21.03 o 
   2  18 -12       13.15       15.14      5.87 o 
   3  18 -12        4.17       43.83     63.87 o 
   4  18 -12        8.51        7.85      5.83 o 
  -3  19 -12        0.96       -1.79      8.12 o 
  -2  19 -12       44.73       57.92     13.36 o 
  -1  19 -12       18.02        5.21      8.57 o 
   0  19 -12        7.33        1.93      3.62 o 
   1  19 -12       50.17       63.36     12.17 o 
   2  19 -12        7.64        1.58      8.39 o 
   3  19 -12        3.83        4.37      7.46 o 
  -3  20 -12        4.95        9.63      6.25 o 
  -2  20 -12        2.08       -2.15      7.97 o 
  -1  20 -12        7.32        7.10      4.79 o 
   0  20 -12       15.68       20.96      7.66 o 
   1  20 -12        8.24        6.01      6.57 o 
   2  20 -12        5.16        7.49      4.47 o 
   3  20 -12       11.81       12.04      5.59 o 
  -3  21 -12        2.92        4.35      4.97 o 
  -2  21 -12        7.55       -1.55      7.11 o 
  -1  21 -12       16.75       13.16      6.95 o 
   0  21 -12       11.52        2.04     10.71 o 
   1  21 -12        7.04        5.28      5.61 o 
   2  21 -12        0.45       -1.96      4.75 o 
   3  21 -12        0.40       -3.26      3.94 o 
  -2  22 -12        1.48       10.57      6.14 o 
  -1  22 -12        3.89        7.58      5.76 o 
   0  22 -12        2.65        9.79      5.82 o 
   1  22 -12        7.32       10.81      9.41 o 
   2  22 -12        7.04        6.22      7.15 o 
  -2  23 -12        0.14        1.54      8.10 o 
  -1  23 -12       13.85       15.07      9.54 o 
   0  23 -12        2.87        4.35      4.05 o 
   1  23 -12        0.34        2.95      6.05 o 
   2  23 -12        1.12        6.84      7.07 o 
  -1  24 -12        2.09        2.24      4.13 o 
   0  24 -12        2.29       16.26      6.95 o 
   1  24 -12        0.19       -5.41      7.10 o 
  -6   1 -11       18.51       21.61      7.11 o 
  -5   1 -11       45.08       55.34      8.47 o 
  -4   1 -11       57.77       60.93      5.84 o 
  -3   1 -11      359.83      378.76      9.62 o 
  -2   1 -11       79.60       74.82      4.53 o 
  -1   1 -11      347.33      334.99     10.64 o 
   0   1 -11       59.50       52.47      6.13 o 
   1   1 -11      488.09      458.67     23.02 o 
   2   1 -11      204.88      180.90     10.69 o 
   3   1 -11      404.98      397.06     25.56 o 
   4   1 -11       79.54       80.06     12.89 o 
   5   1 -11       82.61       93.48     15.53 o 
   6   1 -11        1.37        0.75      9.17 o 
  -6   2 -11        1.89        6.77      4.15 o 
  -5   2 -11       13.22        9.79      4.69 o 
  -4   2 -11       19.70       13.51      3.13 o 
  -3   2 -11       29.07       30.55      2.98 o 
  -2   2 -11      244.73      263.53      8.67 o 
  -1   2 -11      100.68      106.34      7.56 o 
   0   2 -11       67.00       70.34      6.99 o 
   1   2 -11      116.57      119.36     11.83 o 
   2   2 -11       16.07       14.73      5.56 o 
   3   2 -11       64.19       58.07     10.17 o 
   4   2 -11       33.45       46.30     10.11 o 
   5   2 -11        8.21        7.59      5.96 o 
   6   2 -11       15.32        9.74     15.99 o 
  -6   3 -11       14.96        9.81      7.23 o 
  -5   3 -11        7.98       15.19      5.29 o 
  -4   3 -11       77.53       98.84     12.64 o 
  -3   3 -11      112.51       94.58      7.60 o 
  -2   3 -11      454.71      450.85     10.61 o 
  -1   3 -11      442.32      432.49     13.79 o 
   0   3 -11       23.06       23.87      6.17 o 
   1   3 -11      244.50      261.97     17.52 o 
   2   3 -11      591.32      629.63     29.61 o 
   3   3 -11       77.03       65.71     10.60 o 
   4   3 -11       92.96      101.91     14.33 o 
   5   3 -11       34.23       56.55     20.88 o 
   6   3 -11        3.37        4.07     13.09 o 
  -6   4 -11       16.35        2.28      4.33 o 
  -5   4 -11       12.72       20.86      8.01 o 
  -4   4 -11       30.72       35.46      6.11 o 
  -3   4 -11      292.78      309.95     20.03 o 
  -2   4 -11       17.52       19.74      2.86 o 
  -1   4 -11        3.15        4.75      1.47 o 
   0   4 -11        3.41        4.21      4.60 o 
   1   4 -11      248.04      260.04     17.35 o 
   2   4 -11        2.67        1.65      3.24 o 
   3   4 -11      156.37      172.33     26.01 o 
   4   4 -11       69.60       78.51     12.79 o 
   5   4 -11       17.43       19.34      6.69 o 
   6   4 -11       18.64       15.78     12.26 o 
  -6   5 -11        0.27       11.90     13.29 o 
  -5   5 -11        8.67        4.88      5.00 o 
  -4   5 -11       69.12       65.15      8.45 o 
  -3   5 -11       11.31       11.97      3.29 o 
  -2   5 -11      178.38      161.99     10.19 o 
  -1   5 -11       13.95       13.05      1.66 o 
   0   5 -11      674.93      697.64     38.19 o 
   1   5 -11        0.59       -3.34      3.63 o 
   2   5 -11      107.96      105.18     12.15 o 
   3   5 -11       70.14       56.25      9.75 o 
   4   5 -11       36.69       30.84      8.45 o 
   5   5 -11        7.26       -1.89      6.31 o 
   6   5 -11        7.94       10.84      6.93 o 
  -5   6 -11        8.87       17.20      7.69 o 
  -4   6 -11       19.16       28.28      5.96 o 
  -3   6 -11      241.12      249.61     13.58 o 
  -2   6 -11       39.16       40.12      5.95 o 
  -1   6 -11      111.96      102.89      6.40 o 
   0   6 -11        1.50        0.02      1.72 o 
   1   6 -11      112.07      108.55     16.56 o 
   2   6 -11      184.36      185.16     20.39 o 
   3   6 -11       42.25       57.94     11.04 o 
   4   6 -11       64.33       63.00     13.52 o 
   5   6 -11       22.21       28.60      9.45 o 
   6   6 -11        8.30       10.73      8.21 o 
  -5   7 -11       13.57       19.68      5.13 o 
  -4   7 -11       34.33       38.54      7.11 o 
  -3   7 -11       61.38       70.60      9.10 o 
  -2   7 -11      304.48      265.94     24.63 o 
  -1   7 -11      344.56      359.58     17.06 o 
   0   7 -11      284.71      292.47     19.04 o 
   1   7 -11       66.17       57.59     12.24 o 
   2   7 -11       87.42      104.14     13.02 o 
   3   7 -11      162.79      160.06     16.34 o 
   4   7 -11        7.64       18.69      9.43 o 
   5   7 -11        6.64       10.78      5.17 o 
   6   7 -11        5.33       15.12      7.44 o 
  -5   8 -11        4.78        4.91      3.15 o 
  -4   8 -11       29.88       31.24      6.12 o 
  -3   8 -11      148.06      151.68     14.83 o 
  -2   8 -11        7.26        2.24      3.11 o 
  -1   8 -11       48.56       41.21      7.99 o 
   0   8 -11       20.38       22.31      6.91 o 
   1   8 -11       45.06       36.47     10.22 o 
   2   8 -11      229.23      244.55     18.48 o 
   3   8 -11       16.38        5.05     10.16 o 
   4   8 -11       25.87       27.56      8.13 o 
   5   8 -11       26.02       28.60     10.36 o 
  -5   9 -11        8.26        7.48      3.86 o 
  -4   9 -11       36.32       32.33      6.46 o 
  -3   9 -11      144.24      147.79     15.09 o 
  -2   9 -11       29.79       38.81      7.85 o 
  -1   9 -11       14.67       22.47      5.90 o 
   0   9 -11      187.46      184.13     11.77 o 
   1   9 -11       48.95       62.45     13.40 o 
   2   9 -11      107.95      121.58     13.18 o 
   3   9 -11       81.19       60.38     10.04 o 
   4   9 -11       11.10        7.81      4.08 o 
   5   9 -11        2.10       -1.87      4.67 o 
  -5  10 -11        3.19        4.99      7.03 o 
  -4  10 -11        5.98       11.78      4.53 o 
  -3  10 -11       25.68       21.19      6.20 o 
  -2  10 -11        1.76        3.23      3.62 o 
  -1  10 -11       35.31       19.96      5.96 o 
   0  10 -11       17.34       16.03      3.99 o 
   1  10 -11      103.59      110.16     17.80 o 
   2  10 -11       13.42        7.95      3.64 o 
   3  10 -11        2.69        3.18      9.62 o 
   4  10 -11       13.74        6.94      5.20 o 
   5  10 -11        1.67        8.75      5.09 o 
  -5  11 -11       32.78       45.74      9.12 o 
  -4  11 -11       70.35       91.48     11.46 o 
  -3  11 -11       29.23       26.22      7.28 o 
  -2  11 -11       61.16       77.01     21.05 o 
  -1  11 -11        4.53        4.29      3.48 o 
   0  11 -11      326.41      341.06     14.37 o 
   1  11 -11       27.01       23.89      9.08 o 
   2  11 -11       64.46       61.58      9.73 o 
   3  11 -11        5.52        4.98      4.48 o 
   4  11 -11       17.78       22.38      7.74 o 
   5  11 -11        7.13       -2.58     10.35 o 
  -5  12 -11        6.88       12.14      5.66 o 
  -4  12 -11        2.60        8.36      8.04 o 
  -3  12 -11        9.50        4.06      5.96 o 
  -2  12 -11       54.52       59.53     10.06 o 
  -1  12 -11        1.28       -2.40      3.49 o 
   0  12 -11       25.42       27.33      4.25 o 
   1  12 -11        1.20        6.22      5.70 o 
   2  12 -11       52.67       53.70     10.34 o 
   3  12 -11       90.28       76.97     11.86 o 
   4  12 -11        3.06        0.39      6.85 o 
   5  12 -11       12.34       14.84     12.17 o 
  -5  13 -11       32.94       28.61      7.42 o 
  -4  13 -11       32.13       45.75      9.81 o 
  -3  13 -11       25.05        8.81     16.71 o 
  -2  13 -11       40.10       54.95      9.82 o 
  -1  13 -11        7.59       13.98      5.45 o 
   0  13 -11      109.31      120.75      8.68 o 
   1  13 -11       66.98       93.38     17.63 o 
   2  13 -11      147.62      177.81     16.54 o 
   3  13 -11        0.52       -1.09      4.52 o 
   4  13 -11       34.06       38.22      9.67 o 
   5  13 -11        2.13        9.43      6.34 o 
  -5  14 -11       10.06       -7.26      7.26 o 
  -4  14 -11       19.85       21.22      6.54 o 
  -3  14 -11        7.37        4.80      4.43 o 
  -2  14 -11       40.15       41.44      9.53 o 
  -1  14 -11        8.80        9.98      4.99 o 
   0  14 -11       10.28       11.78      3.41 o 
   1  14 -11      155.13      142.52     21.61 o 
   2  14 -11       89.65      113.20     13.42 o 
   3  14 -11        8.82        5.91      4.75 o 
   4  14 -11       19.66       17.20      6.91 o 
   5  14 -11       17.28        7.67      5.85 o 
  -5  15 -11       11.22        8.27      6.69 o 
  -4  15 -11       18.23       21.95      7.84 o 
  -3  15 -11       12.53       11.17      7.28 o 
  -2  15 -11      130.96      160.05     17.49 o 
  -1  15 -11      130.27      126.10     16.11 o 
   0  15 -11      184.64      188.63     11.16 o 
   1  15 -11       65.84       73.05     16.28 o 
   2  15 -11       77.02       78.76     11.60 o 
   3  15 -11       17.83       15.28      6.50 o 
   4  15 -11       22.27       18.80     10.45 o 
   5  15 -11        4.00       -0.05      5.13 o 
  -4  16 -11       10.57       10.30      5.73 o 
  -3  16 -11        8.62       10.90      5.09 o 
  -2  16 -11       25.72       30.14      8.35 o 
  -1  16 -11       47.72       44.75     12.47 o 
   0  16 -11       31.19       31.94      6.54 o 
   1  16 -11       32.53       39.22      7.40 o 
   2  16 -11      119.39      150.37     15.81 o 
   3  16 -11        4.72        3.44      4.73 o 
   4  16 -11       11.16       13.69      6.31 o 
  -4  17 -11        5.46        8.65      5.12 o 
  -3  17 -11        0.88        4.17      4.34 o 
  -2  17 -11       44.65       51.14     11.00 o 
  -1  17 -11        4.32       -1.83      3.98 o 
   0  17 -11       54.76       56.00      7.76 o 
   1  17 -11       23.47       32.08      6.84 o 
   2  17 -11        2.63        5.10      5.44 o 
   3  17 -11        0.94        0.03      7.50 o 
   4  17 -11        0.80        1.96      4.20 o 
  -4  18 -11        0.94       -5.46      7.76 o 
  -3  18 -11       10.09        9.83      5.14 o 
  -2  18 -11       43.48       48.99     10.65 o 
  -1  18 -11       27.19       27.57      8.37 o 
   0  18 -11       32.23       37.58      5.32 o 
   1  18 -11       18.18       21.28      8.85 o 
   2  18 -11       27.91       40.72      8.54 o 
   3  18 -11        1.99       -1.66      6.66 o 
   4  18 -11       25.20       46.24     11.39 o 
  -4  19 -11        0.87        0.66      6.66 o 
  -3  19 -11       16.56       15.54     11.75 o 
  -2  19 -11       18.14       14.05      6.61 o 
  -1  19 -11       60.29       47.76      9.94 o 
   0  19 -11       20.30       20.99     13.77 o 
   1  19 -11       56.55       67.43      9.86 o 
   2  19 -11        1.97       -1.09      4.47 o 
   3  19 -11       27.77       15.94     12.33 o 
   4  19 -11        2.68        2.00      6.86 o 
  -3  20 -11        0.98       -2.39      4.29 o 
  -2  20 -11       11.92       14.47      7.99 o 
  -1  20 -11       14.60       16.17     14.87 o 
   0  20 -11       13.21        7.09      5.82 o 
   1  20 -11        3.53        1.57      2.92 o 
   2  20 -11       11.17        9.33      4.13 o 
   3  20 -11        0.28       -0.93      4.08 o 
   4  20 -11        2.10       -2.36      3.81 o 
  -3  21 -11       40.54       38.10     10.93 o 
  -2  21 -11       31.74       30.14      9.17 o 
  -1  21 -11        5.44       -0.92      5.23 o 
   0  21 -11        2.38        3.98      4.07 o 
   1  21 -11       30.34       21.92      6.04 o 
   2  21 -11        1.15       -5.85      5.85 o 
   3  21 -11       12.99        6.36     14.56 o 
  -3  22 -11        2.14       -1.18      4.49 o 
  -2  22 -11        1.50       -5.97      5.97 o 
  -1  22 -11       10.33        4.24      3.88 o 
   0  22 -11        1.06       10.94      6.57 o 
   1  22 -11        8.32       13.53      9.34 o 
   2  22 -11        4.20        7.06      7.80 o 
   3  22 -11        2.47       -5.57      5.57 o 
  -2  23 -11        0.87       -5.67      5.67 o 
  -1  23 -11        8.46        1.56      4.57 o 
   0  23 -11        3.80        4.13      4.74 o 
   1  23 -11        6.29       11.46      7.99 o 
   2  23 -11        1.62        1.00      3.15 o 
   3  23 -11        2.61        7.93      4.86 o 
  -2  24 -11        6.63        3.45      4.81 o 
  -1  24 -11        7.78        7.89      5.23 o 
   0  24 -11        5.62        2.25      3.71 o 
   1  24 -11       12.64       17.04      8.78 o 
   2  24 -11        0.03       -4.87      7.18 o 
  -1  25 -11        6.03        7.60      4.21 o 
   0  25 -11        3.05        5.84      5.89 o 
   1  25 -11        3.66       15.47     10.71 o 
   0  26 -11        5.07       10.03      5.88 o 
  -6   0 -10       29.40       46.13     11.33 o 
  -5   0 -10        4.81        4.62      3.94 o 
  -4   0 -10       53.35       54.93      5.19 o 
  -3   0 -10      726.46      719.84     17.75 o 
  -2   0 -10       97.75       99.31      7.02 o 
  -1   0 -10      451.27      437.38     14.74 o 
   0   0 -10     1435.23     1399.81     51.42 o 
   1   0 -10      628.46      634.02     22.11 o 
   2   0 -10      100.44       97.19     16.15 o 
   3   0 -10     1040.28     1052.60     57.54 o 
   4   0 -10      160.75      146.90     24.14 o 
   5   0 -10       14.94       17.55     10.41 o 
   6   0 -10        2.59       -9.55      9.55 o 
  -6   1 -10        6.37        3.49      3.36 o 
  -5   1 -10        2.09        4.64      3.37 o 
  -4   1 -10      133.86      137.78      6.02 o 
  -3   1 -10       87.74       93.72      4.52 o 
  -2   1 -10        9.09        7.65      1.51 o 
  -1   1 -10        3.57        5.25      1.41 o 
   0   1 -10       29.06       27.21     10.91 o 
   1   1 -10       49.93       49.78      4.43 o 
   2   1 -10      663.53      688.48     17.13 o 
   3   1 -10        6.54        7.30      5.16 o 
   4   1 -10       45.45       51.78     10.28 o 
   5   1 -10       16.66       11.06      6.40 o 
   6   1 -10        1.75       -3.14     10.63 o 
  -6   2 -10       26.93       39.98      9.61 o 
  -5   2 -10       46.98       66.50      8.90 o 
  -4   2 -10       34.04       31.18      3.94 o 
  -3   2 -10      120.17      115.49      4.81 o 
  -2   2 -10      561.51      581.93     11.19 o 
  -1   2 -10      360.69      363.09     10.36 o 
   0   2 -10      260.05      213.88     19.86 o 
   1   2 -10      891.74      847.21     33.51 o 
   2   2 -10      386.57      387.29     22.46 o 
   3   2 -10      496.29      478.04     27.58 o 
   4   2 -10       20.03       21.17      6.92 o 
   5   2 -10      107.80      131.73     17.56 o 
   6   2 -10        1.64       -3.33      8.21 o 
  -6   3 -10        8.37       -0.61      3.13 o 
  -5   3 -10        9.94       10.35      4.49 o 
  -4   3 -10       55.70       70.07      7.04 o 
  -3   3 -10      323.20      287.50     16.34 o 
  -2   3 -10      127.39      127.86      5.40 o 
  -1   3 -10      210.76      236.63      8.60 o 
   0   3 -10       15.07       11.94      5.17 o 
   1   3 -10      125.17      114.95     11.03 o 
   2   3 -10      251.75      259.27     18.43 o 
   3   3 -10        2.76       -2.81      8.45 o 
   4   3 -10       54.47       68.06     16.54 o 
   5   3 -10        1.48       -1.98      4.02 o 
   6   3 -10       11.19       13.95      6.99 o 
  -6   4 -10       18.01       18.81      6.30 o 
  -5   4 -10        9.79        8.52      2.90 o 
  -4   4 -10      115.16      124.98     16.71 o 
  -3   4 -10      446.90      441.08     19.01 o 
  -2   4 -10      171.44      174.44      7.69 o 
  -1   4 -10      309.29      306.56      8.90 o 
   0   4 -10      151.97      156.19     11.67 o 
   1   4 -10      409.34      436.05     27.22 o 
   2   4 -10      184.40      178.48     12.27 o 
   3   4 -10      347.74      371.61     24.06 o 
   4   4 -10       13.76       17.88      6.74 o 
   5   4 -10       11.54        5.74      4.66 o 
   6   4 -10        1.07        5.76      5.72 o 
  -6   5 -10        4.31        6.00      7.21 o 
  -5   5 -10        9.25        9.01      4.27 o 
  -4   5 -10       34.76       26.79      5.35 o 
  -3   5 -10      273.00      287.57     17.61 o 
  -2   5 -10      185.10      189.18     15.21 o 
  -1   5 -10      112.72      105.83      4.12 o 
   0   5 -10       94.14       87.97     12.52 o 
   1   5 -10      334.11      363.03     15.55 o 
   2   5 -10      255.95      243.64     17.58 o 
   3   5 -10      154.45      155.76     15.72 o 
   4   5 -10       35.49       33.80      8.53 o 
   5   5 -10       22.46       17.45      7.00 o 
   6   5 -10        3.56       11.71      6.80 o 
  -6   6 -10       18.11        4.67     11.47 o 
  -5   6 -10       24.59       26.23      5.80 o 
  -4   6 -10      106.56      122.42     11.60 o 
  -3   6 -10      282.80      294.68     14.48 o 
  -2   6 -10      314.49      318.10     17.19 o 
  -1   6 -10      366.20      353.73     15.97 o 
   0   6 -10      259.13      268.48     13.69 o 
   1   6 -10       42.05       42.46      6.61 o 
   2   6 -10        3.18        4.64      8.67 o 
   3   6 -10       18.90       20.68     11.54 o 
   4   6 -10       17.61       20.19      6.48 o 
   5   6 -10       15.19       22.88      7.86 o 
   6   6 -10        7.61       25.25      9.47 o 
  -6   7 -10        0.86       -1.97      9.95 o 
  -5   7 -10        4.61        6.78      3.43 o 
  -4   7 -10       23.59       17.33      5.04 o 
  -3   7 -10       23.29       28.92      6.67 o 
  -2   7 -10      104.01      103.55      9.33 o 
  -1   7 -10      191.99      191.06     12.03 o 
   0   7 -10        1.65        4.03      3.69 o 
   1   7 -10      124.35      135.28     11.83 o 
   2   7 -10       37.24       39.11      7.54 o 
   3   7 -10      187.58      183.35     17.15 o 
   4   7 -10        4.77       -0.61      4.72 o 
   5   7 -10       44.48       56.32     11.89 o 
   6   7 -10       14.00       24.03      9.94 o 
  -6   8 -10        0.16       -0.30      3.87 o 
  -5   8 -10       21.86       17.80      5.59 o 
  -4   8 -10       97.14      106.23     11.40 o 
  -3   8 -10      139.26      139.82     13.86 o 
  -2   8 -10      773.38      814.61     26.17 o 
  -1   8 -10      313.79      339.32     16.40 o 
   0   8 -10      381.85      402.19     14.53 o 
   1   8 -10        0.14       -1.69      2.35 o 
   2   8 -10      814.65      762.03     31.31 o 
   3   8 -10       32.35       28.28      6.66 o 
   4   8 -10       82.80       71.34     12.21 o 
   5   8 -10        5.90        9.61      4.90 o 
   6   8 -10        7.06       -0.21     10.49 o 
  -6   9 -10        0.02       -0.96      7.96 o 
  -5   9 -10        1.79        3.71      3.87 o 
  -4   9 -10       10.39       13.49      4.33 o 
  -3   9 -10       25.17       16.69      8.54 o 
  -2   9 -10      185.87      204.76     16.82 o 
  -1   9 -10        4.22        5.65      4.04 o 
   0   9 -10       28.98       27.69      4.06 o 
   1   9 -10       29.62       28.66      5.62 o 
   2   9 -10      134.62      137.46     13.60 o 
   3   9 -10       78.11       83.48     14.37 o 
   4   9 -10       80.68       88.15     13.30 o 
   5   9 -10        2.97        6.90      8.38 o 
   6   9 -10        0.25       -5.03      5.03 o 
  -5  10 -10       11.83       15.38      6.79 o 
  -4  10 -10       71.52       79.31     10.47 o 
  -3  10 -10       59.67       65.58     10.31 o 
  -2  10 -10      480.20      469.59     25.68 o 
  -1  10 -10      152.11      135.96     13.61 o 
   0  10 -10      345.09      370.42     20.77 o 
   1  10 -10      126.34      115.95     17.48 o 
   2  10 -10      208.56      218.03     17.11 o 
   3  10 -10       70.47       56.27      9.75 o 
   4  10 -10       19.01       24.18      7.63 o 
   5  10 -10       28.97       39.15      9.73 o 
   6  10 -10        8.25        9.88      6.78 o 
  -5  11 -10        3.15        3.03      3.06 o 
  -4  11 -10       15.80       11.25      5.49 o 
  -3  11 -10       21.57       32.14      7.73 o 
  -2  11 -10       95.19      101.37     12.48 o 
  -1  11 -10       24.43       18.30      6.20 o 
   0  11 -10       10.78       10.82      2.88 o 
   1  11 -10       81.64       87.61     15.53 o 
   2  11 -10       41.90       40.56     10.60 o 
   3  11 -10      122.13      133.64     14.91 o 
   4  11 -10       42.70       25.62     12.93 o 
   5  11 -10        7.84        2.91      4.50 o 
  -5  12 -10       22.43       25.73      9.93 o 
  -4  12 -10       40.72       32.68      8.49 o 
  -3  12 -10       14.76       23.41      6.46 o 
  -2  12 -10       85.00       82.18     11.60 o 
  -1  12 -10      111.45      113.88     12.90 o 
   0  12 -10       79.87       74.37      6.79 o 
   1  12 -10      136.87      147.95     20.62 o 
   2  12 -10      378.25      391.86     23.73 o 
   3  12 -10       16.60       11.04     11.37 o 
   4  12 -10       23.32       25.09      7.17 o 
   5  12 -10        2.95        4.76      5.17 o 
  -5  13 -10        6.37        3.27      3.48 o 
  -4  13 -10        2.37        3.81     10.80 o 
  -3  13 -10       31.54       16.66     10.74 o 
  -2  13 -10       29.77       26.02     10.36 o 
  -1  13 -10        5.49        5.88      6.34 o 
   0  13 -10       46.28       45.09      5.40 o 
   1  13 -10       22.71       24.02      8.33 o 
   2  13 -10       68.89       77.16     10.93 o 
   3  13 -10       22.32       15.41      5.48 o 
   4  13 -10        9.63        0.19      5.70 o 
   5  13 -10        3.48        6.77      7.00 o 
  -5  14 -10        1.38       11.55      9.67 o 
  -4  14 -10        8.63        5.73      4.25 o 
  -3  14 -10       10.78        6.42     13.34 o 
  -2  14 -10      157.18      169.33     20.71 o 
  -1  14 -10       49.83       54.23      9.67 o 
   0  14 -10       82.52       80.86      7.22 o 
   1  14 -10      109.15       94.61     17.33 o 
   2  14 -10        9.48        6.86      7.04 o 
   3  14 -10       26.29       38.79      8.86 o 
   4  14 -10       22.34        6.86     10.46 o 
   5  14 -10        5.91       10.27      6.09 o 
  -5  15 -10        7.19        6.02      4.81 o 
  -4  15 -10       83.41       88.59     14.18 o 
  -3  15 -10       28.56       42.66      9.63 o 
  -2  15 -10        6.38        4.24      4.11 o 
  -1  15 -10      223.03      242.06     19.90 o 
   0  15 -10       48.27       47.27      5.76 o 
   1  15 -10       47.47       48.62     13.85 o 
   2  15 -10      172.49      194.83     17.47 o 
   3  15 -10       21.28       14.21      5.88 o 
   4  15 -10        5.75        2.73      3.87 o 
   5  15 -10       13.30        9.16      6.00 o 
  -5  16 -10        0.55       -3.00      4.67 o 
  -4  16 -10       17.53       18.67      9.54 o 
  -3  16 -10       19.36       19.81      6.67 o 
  -2  16 -10       30.53       21.94      6.87 o 
  -1  16 -10       46.26       49.16     11.36 o 
   0  16 -10       59.54       60.44      6.62 o 
   1  16 -10       77.97       84.99     10.46 o 
   2  16 -10       71.74       91.29     12.27 o 
   3  16 -10        3.93        8.11      5.02 o 
   4  16 -10        1.72       -4.67      4.67 o 
   5  16 -10        3.10        3.54     14.49 o 
  -4  17 -10        9.59        7.69      5.75 o 
  -3  17 -10        1.59        5.46      7.83 o 
  -2  17 -10       49.52       43.40      9.44 o 
  -1  17 -10       58.25       63.87     10.72 o 
   0  17 -10      204.84      217.49     12.61 o 
   1  17 -10       28.35       37.53      7.22 o 
   2  17 -10       56.21       54.63     10.73 o 
   3  17 -10        2.33       -6.41      6.41 o 
   4  17 -10       20.70       24.79      8.00 o 
   5  17 -10        3.90        8.79      6.28 o 
  -4  18 -10        8.98        5.31      4.31 o 
  -3  18 -10        0.32       -2.60      4.31 o 
  -2  18 -10       93.34      105.61     14.78 o 
  -1  18 -10      130.20      134.72     15.84 o 
   0  18 -10        3.32        3.96      3.74 o 
   1  18 -10       38.91       41.52      7.94 o 
   2  18 -10       39.75       40.83      8.58 o 
   3  18 -10       26.17       28.73      8.31 o 
   4  18 -10       10.85        9.49      6.04 o 
  -4  19 -10        4.01       -1.08      5.89 o 
  -3  19 -10       24.47       11.49     10.94 o 
  -2  19 -10        5.88        5.29      5.45 o 
  -1  19 -10        6.00        4.26      4.54 o 
   0  19 -10       93.83      100.70      8.98 o 
   1  19 -10        4.18        7.62      4.57 o 
   2  19 -10       14.04       25.53      7.15 o 
   3  19 -10       10.56       22.24      7.35 o 
   4  19 -10        5.30       -2.60     13.08 o 
  -4  20 -10       21.76       17.45     12.39 o 
  -3  20 -10        9.15        3.18      5.78 o 
  -2  20 -10       11.87       14.15      5.85 o 
  -1  20 -10       52.17       63.01     11.52 o 
   0  20 -10       11.42       21.57      7.61 o 
   1  20 -10       29.39       36.21      7.54 o 
   2  20 -10        2.94        1.23      3.33 o 
   3  20 -10       12.60       24.08      7.36 o 
   4  20 -10        0.13        2.02      4.33 o 
  -4  21 -10        5.62        5.57      5.34 o 
  -3  21 -10        4.67       -6.20      6.20 o 
  -2  21 -10       40.04       43.64     10.34 o 
  -1  21 -10        9.60        2.57      5.25 o 
   0  21 -10       18.70       23.93      7.46 o 
   1  21 -10       40.12       45.99      6.99 o 
   2  21 -10        2.85        0.07      7.42 o 
   3  21 -10        1.27        5.35      5.40 o 
   4  21 -10        6.63        7.60      5.16 o 
  -3  22 -10        5.90        8.13      6.54 o 
  -2  22 -10        3.32        1.21      5.65 o 
  -1  22 -10       18.24       23.54      7.63 o 
   0  22 -10       27.05       20.55      7.25 o 
   1  22 -10       44.72       56.95     10.46 o 
   2  22 -10       15.60        8.41     10.72 o 
   3  22 -10        9.16       14.72     10.51 o 
  -3  23 -10       36.27       39.21     10.99 o 
  -2  23 -10        3.31        3.06      3.97 o 
  -1  23 -10        7.16        8.06      5.75 o 
   0  23 -10        8.05       15.02      6.67 o 
   1  23 -10        4.03        3.35      2.56 o 
   2  23 -10        1.03        1.69      4.22 o 
   3  23 -10        5.07        8.74      4.51 o 
  -2  24 -10        3.56        2.14      4.08 o 
  -1  24 -10        7.45        3.29      7.87 o 
   0  24 -10        4.06        8.22      4.70 o 
   1  24 -10       13.16       16.43      6.00 o 
   2  24 -10       13.00       16.15      6.02 o 
   3  24 -10        2.06       -0.66      2.94 o 
  -2  25 -10       15.02       27.07      8.81 o 
  -1  25 -10       13.90       16.57      7.32 o 
   0  25 -10        1.58        3.05      3.51 o 
   1  25 -10       16.70       30.05     12.29 o 
   2  25 -10        9.66       -2.82      4.21 o 
  -1  26 -10        3.90        3.97      4.39 o 
   0  26 -10        2.70        8.32      5.20 o 
   1  26 -10        4.14       15.76      9.08 o 
   0  27 -10        0.42        0.82      3.80 o 
  -6   1  -9        4.72        5.01      5.26 o 
  -5   1  -9        3.56        3.84      1.99 o 
  -4   1  -9       75.93       75.74      4.53 o 
  -3   1  -9       47.62       42.81      3.01 o 
  -2   1  -9      316.50      310.99      7.63 o 
  -1   1  -9      261.34      259.24      7.56 o 
   0   1  -9       83.01       74.61      6.28 o 
   1   1  -9      563.78      539.11     23.15 o 
   2   1  -9      325.35      345.10     20.20 o 
   3   1  -9      313.56      273.91     19.98 o 
   4   1  -9       63.44       66.26     11.12 o 
   5   1  -9       16.36       15.56      7.01 o 
   6   1  -9        0.34        2.68      5.37 o 
  -6   2  -9        5.21        7.03      4.20 o 
  -5   2  -9        3.55        3.61      3.33 o 
  -4   2  -9        8.57        7.95      1.34 o 
  -3   2  -9      223.28      223.71      6.88 o 
  -2   2  -9      135.16      134.69      5.13 o 
  -1   2  -9      212.78      210.19      6.76 o 
   0   2  -9      249.01      246.73     13.71 o 
   1   2  -9      390.51      444.18     16.64 o 
   2   2  -9      246.60      259.22     17.76 o 
   3   2  -9        9.91        6.83      2.38 o 
   4   2  -9        4.78       13.99      5.94 o 
   5   2  -9       59.20       54.66     11.26 o 
   6   2  -9       16.15        9.01      6.42 o 
  -6   3  -9       54.76       52.61     10.63 o 
  -5   3  -9       18.92       23.97      5.63 o 
  -4   3  -9       43.91       50.26      6.16 o 
  -3   3  -9      114.41      120.71      7.06 o 
  -2   3  -9      215.16      212.69      6.09 o 
  -1   3  -9      343.37      323.35      9.34 o 
   0   3  -9     1289.56     1303.30     31.42 o 
   1   3  -9      251.12      265.27     22.78 o 
   2   3  -9       50.24       48.38      7.80 o 
   3   3  -9       52.85       89.02     11.43 o 
   4   3  -9       52.90       54.62      5.67 o 
   5   3  -9        1.66        2.93      3.47 o 
   6   3  -9        1.82       15.80     16.15 o 
  -6   4  -9        0.37       -0.12      6.59 o 
  -5   4  -9       12.88       13.06      3.39 o 
  -4   4  -9      179.49      161.12     11.46 o 
  -3   4  -9      260.20      272.51     14.66 o 
  -2   4  -9      284.86      272.39      9.12 o 
  -1   4  -9      325.62      346.34      9.13 o 
   0   4  -9      204.54      198.31     16.87 o 
   1   4  -9      759.86      732.23     37.83 o 
   2   4  -9       68.35       56.78      8.69 o 
   3   4  -9       87.39       84.97     11.41 o 
   4   4  -9      137.38      153.57     17.02 o 
   5   4  -9       31.83       48.74     14.75 o 
   6   4  -9        9.58        9.69      6.61 o 
  -6   5  -9       23.77       30.07      6.55 o 
  -5   5  -9        7.44        3.85      2.89 o 
  -4   5  -9       60.98       64.48      8.09 o 
  -3   5  -9      206.78      212.99     14.82 o 
  -2   5  -9      400.87      404.15     21.46 o 
  -1   5  -9       32.45       31.84      2.03 o 
   0   5  -9        9.95        8.80      2.76 o 
   1   5  -9      200.94      201.89     13.59 o 
   2   5  -9      111.46      104.19     11.28 o 
   3   5  -9      143.67      154.95     15.08 o 
   4   5  -9       36.62       35.67      5.56 o 
   5   5  -9        5.14       -2.03      4.96 o 
   6   5  -9        0.21       -1.26      5.18 o 
  -6   6  -9        6.77        8.92      6.04 o 
  -5   6  -9       13.73       16.67      4.90 o 
  -4   6  -9       18.75       25.80      7.62 o 
  -3   6  -9       33.90       53.08      6.12 o 
  -2   6  -9      678.79      705.38     29.27 o 
  -1   6  -9     1023.86     1146.64     34.72 o 
   0   6  -9      311.65      391.84     15.80 o 
   1   6  -9      324.51      335.79     17.48 o 
   2   6  -9      193.03      186.79     14.92 o 
   3   6  -9       30.46       37.53      8.28 o 
   4   6  -9       59.20       53.96      6.76 o 
   5   6  -9       62.19       59.95     14.38 o 
   6   6  -9       10.05        7.96      5.70 o 
  -6   7  -9       14.08        3.67      8.66 o 
  -5   7  -9       75.17       62.48      9.00 o 
  -4   7  -9      102.29       99.03     10.61 o 
  -3   7  -9      265.96      283.28     15.56 o 
  -2   7  -9      316.44      342.12     16.00 o 
  -1   7  -9       48.82       53.00      6.18 o 
   0   7  -9       67.90       74.34     11.76 o 
   1   7  -9      404.67      442.03     20.18 o 
   2   7  -9        1.66        4.55      6.27 o 
   3   7  -9      113.27      108.59     12.89 o 
   4   7  -9       12.58       13.26      6.04 o 
   5   7  -9        1.37       -2.40      4.37 o 
   6   7  -9       19.31       31.66      9.34 o 
  -6   8  -9        6.12       -1.71      4.49 o 
  -5   8  -9        6.88        6.13      3.73 o 
  -4   8  -9        2.89        2.02      2.98 o 
  -3   8  -9      134.22      150.07     51.34 o 
  -2   8  -9      160.19      156.81     11.24 o 
  -1   8  -9       46.16       36.77      5.19 o 
   0   8  -9       82.06       90.62      6.10 o 
   1   8  -9       10.50       10.96      4.17 o 
   2   8  -9      396.59      404.41     22.18 o 
   3   8  -9       14.86       10.83      4.38 o 
   4   8  -9      166.44      193.74     19.01 o 
   5   8  -9       25.82       26.61      8.78 o 
   6   8  -9       12.56        8.63      8.08 o 
  -6   9  -9        4.29        8.48      8.98 o 
  -5   9  -9        2.78        2.92      4.37 o 
  -4   9  -9       19.46       19.68      5.39 o 
  -3   9  -9      321.49      373.79     26.37 o 
  -2   9  -9       17.43       20.75      4.48 o 
  -1   9  -9       78.56       69.19      7.43 o 
   0   9  -9      250.59      259.81     10.47 o 
   1   9  -9      463.20      489.04     21.87 o 
   2   9  -9      149.35      135.07     13.09 o 
   3   9  -9       23.01       17.61      6.31 o 
   4   9  -9       26.31       28.13      7.77 o 
   5   9  -9       36.78       59.39     11.85 o 
   6   9  -9        1.73       -3.44      7.34 o 
  -6  10  -9        3.45        8.61      5.43 o 
  -5  10  -9        4.03        2.50      3.92 o 
  -4  10  -9       24.87       22.66     10.85 o 
  -3  10  -9       45.84       29.79      7.31 o 
  -2  10  -9      214.52      203.99     16.62 o 
  -1  10  -9        8.14        3.78      4.30 o 
   0  10  -9       49.37       56.72      7.62 o 
   1  10  -9       94.39      114.35     10.97 o 
   2  10  -9      100.15      100.92     12.80 o 
   3  10  -9      110.60      120.97     14.04 o 
   4  10  -9       18.66       25.06      7.01 o 
   5  10  -9       18.54       13.73     14.63 o 
   6  10  -9        1.21        4.95      5.46 o 
  -6  11  -9        7.32        3.59      3.98 o 
  -5  11  -9       11.46       13.99      5.91 o 
  -4  11  -9        7.61        9.40      7.37 o 
  -3  11  -9       54.75       67.57     11.47 o 
  -2  11  -9        5.16        1.04      3.73 o 
  -1  11  -9      167.17      189.75     22.12 o 
   0  11  -9       25.16       21.54      3.65 o 
   1  11  -9      137.29      129.03     18.29 o 
   2  11  -9      533.06      588.69     54.99 o 
   3  11  -9        0.22        3.61      6.78 o 
   4  11  -9       12.88       20.52      7.27 o 
   5  11  -9       71.31       79.33     13.86 o 
   6  11  -9       13.97       12.11      7.39 o 
  -5  12  -9       11.67       21.66      7.28 o 
  -4  12  -9        7.87       10.82      6.98 o 
  -3  12  -9       21.25       34.94      7.75 o 
  -2  12  -9       49.65       39.57      8.03 o 
  -1  12  -9      197.11      196.82     22.30 o 
   0  12  -9       16.72       25.22      4.02 o 
   1  12  -9       28.46       14.30      6.99 o 
   2  12  -9      131.80      121.30     12.99 o 
   3  12  -9       21.40       28.74      7.62 o 
   4  12  -9       41.07       55.19     10.81 o 
   5  12  -9       27.59       27.76      8.97 o 
   6  12  -9       16.71       22.56      9.90 o 
  -5  13  -9        2.66        3.05      8.99 o 
  -4  13  -9       10.89       17.61      8.79 o 
  -3  13  -9        8.18        4.95      3.41 o 
  -2  13  -9       82.07       78.66     11.61 o 
  -1  13  -9       61.14       58.18      9.42 o 
   0  13  -9       61.06       65.65      6.33 o 
   1  13  -9      399.38      435.13     34.14 o 
   2  13  -9      193.19      201.25     19.25 o 
   3  13  -9       25.42       29.83      7.67 o 
   4  13  -9       26.32       33.26      8.38 o 
   5  13  -9       10.10        5.21      5.06 o 
  -5  14  -9        6.17       16.55      6.94 o 
  -4  14  -9       59.73       63.77     15.22 o 
  -3  14  -9       91.64       75.83     15.74 o 
  -2  14  -9       73.96       87.83     12.38 o 
  -1  14  -9      414.59      459.07     26.16 o 
   0  14  -9      415.47      439.68     16.76 o 
   1  14  -9      104.49       95.47     16.78 o 
   2  14  -9       14.22        8.41      9.84 o 
   3  14  -9       37.40       49.89     12.68 o 
   4  14  -9       22.04       25.16      7.78 o 
   5  14  -9        9.26       12.28     10.42 o 
  -5  15  -9        2.06        4.88      7.24 o 
  -4  15  -9        4.61        8.62      7.66 o 
  -3  15  -9       49.19       69.76     15.64 o 
  -2  15  -9       75.93       89.43     12.52 o 
  -1  15  -9      128.54      145.59     15.23 o 
   0  15  -9      140.94      140.72      9.79 o 
   1  15  -9      139.06      167.74     22.22 o 
   2  15  -9       43.36       43.90      8.50 o 
   3  15  -9       31.17       24.42      8.75 o 
   4  15  -9        5.33        2.10      4.69 o 
   5  15  -9       12.61       16.39      7.44 o 
  -5  16  -9        8.79        6.49      4.87 o 
  -4  16  -9        5.01       -0.16      4.32 o 
  -3  16  -9       34.88       52.55     14.24 o 
  -2  16  -9      174.84      193.89     18.72 o 
  -1  16  -9      122.78      143.43     15.50 o 
   0  16  -9      202.86      224.68     12.50 o 
   1  16  -9       72.23       77.59      8.10 o 
   2  16  -9       93.04       88.39     11.93 o 
   3  16  -9       20.82       31.46      7.75 o 
   4  16  -9       12.82       13.26      6.01 o 
   5  16  -9       10.54       29.35     42.18 o 
  -5  17  -9        9.05        0.15      5.55 o 
  -4  17  -9        8.13        1.09      6.05 o 
  -3  17  -9        1.53       -0.71      4.67 o 
  -2  17  -9       21.82       30.31      8.17 o 
  -1  17  -9       25.65       19.75      6.70 o 
   0  17  -9      143.53      147.59     10.52 o 
   1  17  -9      133.31      164.82     11.94 o 
   2  17  -9      168.95      180.32     23.93 o 
   3  17  -9        7.45       11.18      5.47 o 
   4  17  -9        2.96        6.81      4.73 o 
   5  17  -9        4.87        3.12      4.36 o 
  -5  18  -9        1.13        5.14      7.71 o 
  -4  18  -9       19.36       17.42     10.08 o 
  -3  18  -9        8.13       10.67      8.55 o 
  -2  18  -9       24.95       12.21     11.91 o 
  -1  18  -9      136.36      142.94     16.85 o 
   0  18  -9       31.09       38.51      5.59 o 
   1  18  -9       56.67       69.20      8.10 o 
   2  18  -9        4.84        9.28      4.78 o 
   3  18  -9       16.36       28.08      8.03 o 
   4  18  -9        5.93       11.20      5.83 o 
   5  18  -9        0.06        4.23      4.99 o 
  -4  19  -9        3.97        2.98      4.50 o 
  -3  19  -9       14.90        4.87      7.00 o 
  -2  19  -9       35.06       23.10      8.31 o 
  -1  19  -9       25.61       28.26      8.27 o 
   0  19  -9       57.63       57.81     10.26 o 
   1  19  -9       62.90       79.87      8.73 o 
   2  19  -9       58.74       61.80      9.97 o 
   3  19  -9       36.20       34.77      9.26 o 
   4  19  -9        1.84       -2.02      5.95 o 
  -4  20  -9        4.86        1.25      4.40 o 
  -3  20  -9       11.30        3.29      5.86 o 
  -2  20  -9       31.68       43.89     12.67 o 
  -1  20  -9        1.38        6.53      5.15 o 
   0  20  -9       35.85       38.24      8.19 o 
   1  20  -9       13.93       17.76      4.58 o 
   2  20  -9       25.46       24.66      6.94 o 
   3  20  -9        5.00        2.11      4.37 o 
   4  20  -9       11.95        8.04      5.95 o 
  -4  21  -9       10.56        6.49      7.81 o 
  -3  21  -9        2.20        7.66      5.33 o 
  -2  21  -9       25.34       30.51      9.08 o 
  -1  21  -9       16.67       18.78      6.41 o 
   0  21  -9       14.00       14.47      5.78 o 
   1  21  -9       62.29       71.22      8.42 o 
   2  21  -9       14.12       17.44      7.19 o 
   3  21  -9        6.33        6.01      4.60 o 
   4  21  -9        5.86        9.12      5.66 o 
  -4  22  -9        6.01        9.04      7.27 o 
  -3  22  -9       13.05       20.95     11.44 o 
  -2  22  -9       10.12       14.30     11.45 o 
  -1  22  -9       11.37        8.59      4.60 o 
   0  22  -9       18.68       12.23      5.18 o 
   1  22  -9       15.21       15.30      4.64 o 
   2  22  -9        6.45        4.81      6.93 o 
   3  22  -9        5.02        6.75      4.35 o 
   4  22  -9        9.00       -2.30     13.67 o 
  -3  23  -9       12.45       19.23      9.18 o 
  -2  23  -9        8.44        5.79      5.41 o 
  -1  23  -9        5.43       -0.36      4.41 o 
   0  23  -9        2.02        2.30      3.76 o 
   1  23  -9        9.28       13.07      3.92 o 
   2  23  -9        5.26        3.30      5.80 o 
   3  23  -9        3.51        5.98      4.47 o 
  -3  24  -9        6.04       10.29      8.30 o 
  -2  24  -9        7.66        2.91     17.16 o 
  -1  24  -9        0.58        3.33      4.31 o 
   0  24  -9        3.39       10.93      5.40 o 
   1  24  -9        1.75        4.72      2.81 o 
   2  24  -9        3.86        1.60      3.08 o 
   3  24  -9        0.31       -0.15      4.32 o 
  -2  25  -9        1.84       10.12      5.94 o 
  -1  25  -9        7.03        8.68      5.06 o 
   0  25  -9        1.41        5.39      4.50 o 
   1  25  -9        2.25        2.27      2.80 o 
   2  25  -9        0.31       -0.50      5.13 o 
   3  25  -9        0.21        2.19      3.21 o 
  -2  26  -9        0.68        3.00      4.35 o 
  -1  26  -9        2.01       14.86     11.40 o 
   0  26  -9        7.93        2.60     11.38 o 
   1  26  -9        1.95        8.74      7.80 o 
   2  26  -9        2.75       11.69      5.78 o 
  -1  27  -9        5.28        4.08      4.67 o 
   0  27  -9       11.21        9.50      8.79 o 
   1  27  -9        3.51       12.69      8.70 o 
  -6   0  -8       13.37       13.53     10.88 o 
  -5   0  -8       20.52       15.02      3.68 o 
  -4   0  -8      241.83      262.53     11.40 o 
  -3   0  -8      131.31      142.05      7.49 o 
  -2   0  -8     1946.83     2035.71     65.78 o 
  -1   0  -8      829.48      868.82     18.47 o 
   0   0  -8     2941.16     2901.18     44.81 o 
   1   0  -8      964.08      972.01     29.56 o 
   3   0  -8       60.18       43.33     11.23 o 
   4   0  -8      799.62      876.53     54.83 o 
   5   0  -8       15.16       15.12      9.76 o 
   6   0  -8       62.50       77.82     20.41 o 
  -6   1  -8        4.99        9.49      4.51 o 
  -5   1  -8       10.47        8.69      2.66 o 
  -4   1  -8       25.74       23.90      2.52 o 
  -3   1  -8      214.02      213.59      6.41 o 
  -2   1  -8       44.99       43.51      2.79 o 
  -1   1  -8     1150.81     1193.37     15.14 o 
   0   1  -8       17.55        9.30      3.68 o 
   1   1  -8      712.68      677.90     23.46 o 
   3   1  -8       27.18       26.48      6.09 o 
   4   1  -8        7.65       15.51      6.69 o 
   5   1  -8       18.57       17.02      6.90 o 
   6   1  -8        8.92        8.52      5.46 o 
  -6   2  -8       30.62       35.84      7.38 o 
  -5   2  -8       31.24       31.76      5.71 o 
  -4   2  -8       67.31       64.69      4.40 o 
  -3   2  -8       84.92       86.14      3.94 o 
  -2   2  -8       73.19       68.77      3.44 o 
  -1   2  -8      178.89      193.49      6.92 o 
   0   2  -8      933.03      952.95     22.47 o 
   1   2  -8     3701.65     3708.07     52.23 o 
   3   2  -8       10.87        7.46      2.31 o 
   4   2  -8      260.38      257.38     20.98 o 
   5   2  -8        0.62        1.64      8.40 o 
   6   2  -8       19.18       28.64      9.22 o 
  -6   3  -8        7.38       13.17      5.14 o 
  -5   3  -8       40.07       38.13      7.21 o 
  -4   3  -8      483.74      482.21     12.94 o 
  -3   3  -8       23.58       22.70      2.75 o 
  -2   3  -8      620.11      640.22     14.91 o 
  -1   3  -8      740.13      726.31     13.38 o 
   0   3  -8      189.02      166.90      8.66 o 
   3   3  -8      182.90      182.22     23.62 o 
   4   3  -8      154.30      133.64     11.89 o 
   5   3  -8       21.39       27.30      7.97 o 
   6   3  -8       11.51        1.55      5.71 o 
  -6   4  -8       17.75       22.46      6.69 o 
  -5   4  -8       34.62       26.25      6.17 o 
  -4   4  -8        9.39       14.25      3.49 o 
  -3   4  -8      113.08      111.59      7.11 o 
  -2   4  -8      975.28      942.65     31.53 o 
  -1   4  -8      499.13      518.16      9.37 o 
   0   4  -8       22.33       23.09      5.91 o 
   3   4  -8      121.68      124.36     13.06 o 
   4   4  -8      110.21      116.41      9.79 o 
   5   4  -8        0.03       -5.00      5.00 o 
   6   4  -8        1.98       -2.01      9.51 o 
  -6   5  -8        9.88       11.50      4.33 o 
  -5   5  -8        5.04       -1.36      4.35 o 
  -4   5  -8       78.77       82.49      7.68 o 
  -3   5  -8      103.18      116.72     10.73 o 
  -2   5  -8      351.49      309.03     17.51 o 
  -1   5  -8     1499.63     1487.57     47.86 o 
   0   5  -8      282.56      259.37     14.90 o 
   1   5  -8      132.63      129.20     13.91 o 
   3   5  -8      160.47      182.87     15.99 o 
   4   5  -8       27.75       31.68      5.28 o 
   5   5  -8       22.00       27.31      8.24 o 
   6   5  -8       31.03       41.59     11.52 o 
  -6   6  -8        6.98       10.13      4.29 o 
  -5   6  -8       46.44       75.31      9.89 o 
  -4   6  -8       57.33       56.12      7.75 o 
  -3   6  -8      115.80      107.84     23.73 o 
  -2   6  -8      107.04       95.29     10.02 o 
  -1   6  -8      215.09      216.94     19.20 o 
   0   6  -8      108.03      129.42      8.89 o 
   1   6  -8      386.06      409.75     24.80 o 
   3   6  -8       57.30       64.36      9.63 o 
   4   6  -8       88.32       82.76      8.64 o 
   5   6  -8        5.65        2.43      4.15 o 
   6   6  -8        1.38        6.92      8.72 o 
  -6   7  -8       11.28       11.03      6.23 o 
  -5   7  -8       20.99       28.97     14.85 o 
  -4   7  -8       34.63       32.77      7.30 o 
  -3   7  -8       25.29       22.41      4.66 o 
  -2   7  -8      500.62      508.05     23.78 o 
  -1   7  -8      545.48      601.31     25.01 o 
   0   7  -8      301.00      309.91     13.85 o 
   1   7  -8      102.77      108.40     13.03 o 
   2   7  -8       32.88       27.85      5.89 o 
   3   7  -8       45.33       43.70      7.85 o 
   4   7  -8       43.37       46.53      9.27 o 
   5   7  -8       11.89       11.81      5.80 o 
   6   7  -8        8.71       12.75      7.11 o 
  -6   8  -8       10.30        7.16      8.96 o 
  -5   8  -8       54.89       61.03     19.83 o 
  -4   8  -8       81.25      103.84     13.11 o 
  -3   8  -8      314.87      299.20     19.94 o 
  -2   8  -8      196.78      201.22     12.47 o 
  -1   8  -8       68.62       77.03      8.16 o 
   0   8  -8      387.67      411.19     12.40 o 
   1   8  -8      766.90      800.82     35.59 o 
   2   8  -8       38.43       52.58      7.95 o 
   3   8  -8      269.86      286.69     20.40 o 
   4   8  -8       25.44       24.31      8.66 o 
   5   8  -8       22.68       26.97      7.98 o 
   6   8  -8        2.85       13.06      7.53 o 
  -6   9  -8        7.66       13.75      8.91 o 
  -5   9  -8       20.33       39.69     16.76 o 
  -4   9  -8       36.27       38.01      9.99 o 
  -3   9  -8       91.83      100.24     15.68 o 
  -2   9  -8        3.34        1.94      2.67 o 
  -1   9  -8       11.53       11.90      3.08 o 
   0   9  -8       12.90       20.53      3.52 o 
   1   9  -8       53.29       69.72     10.92 o 
   2   9  -8       61.75       65.16      9.01 o 
   3   9  -8      120.21      119.14     13.31 o 
   4   9  -8       63.39       57.76     10.70 o 
   5   9  -8        5.30        8.67     14.03 o 
   6   9  -8       16.68       10.99      7.02 o 
  -6  10  -8        8.69       12.77      9.33 o 
  -5  10  -8        4.61        2.41      6.08 o 
  -4  10  -8       24.45       24.15      7.87 o 
  -3  10  -8      821.25      820.87     44.78 o 
  -2  10  -8       85.45       83.21     10.53 o 
  -1  10  -8      485.96      515.30     19.77 o 
   0  10  -8       56.19       61.66      5.05 o 
   1  10  -8      674.95      686.42     34.12 o 
   2  10  -8      180.81      182.71     15.00 o 
   3  10  -8     1039.11     1105.76     40.25 o 
   4  10  -8       84.69       86.26     12.55 o 
   5  10  -8       64.49       57.97     11.43 o 
   6  10  -8        7.42        9.08      5.48 o 
  -6  11  -8        5.48        3.76     11.63 o 
  -5  11  -8       24.64       20.02     12.43 o 
  -4  11  -8       20.37       14.99      6.82 o 
  -3  11  -8      159.79      129.92     18.74 o 
  -2  11  -8        9.78       11.62      5.04 o 
  -1  11  -8       89.22       96.14     10.96 o 
   0  11  -8      261.40      274.83     12.06 o 
   1  11  -8      303.48      310.91     17.64 o 
   2  11  -8       53.65       48.28      7.77 o 
   3  11  -8      607.84      678.21     32.24 o 
   4  11  -8        8.80       11.65      5.29 o 
   5  11  -8       20.55       23.57     10.55 o 
   6  11  -8       14.43       27.68      9.32 o 
  -6  12  -8        5.68        3.52      8.62 o 
  -5  12  -8       10.44       20.58     12.33 o 
  -4  12  -8        3.58        6.34      4.04 o 
  -3  12  -8      395.46      459.88     35.82 o 
  -2  12  -8       29.22       28.44      7.98 o 
  -1  12  -8      315.69      318.74     20.37 o 
   0  12  -8      177.37      203.41     10.66 o 
   1  12  -8      322.17      280.90     26.36 o 
   2  12  -8      146.43      164.58     16.47 o 
   3  12  -8      577.83      668.45     32.33 o 
   4  12  -8       41.65       47.61      9.71 o 
   5  12  -8       22.45       24.01     10.76 o 
   6  12  -8       20.05       16.95      7.68 o 
  -6  13  -8        4.53       -3.99      8.14 o 
  -5  13  -8        6.91       26.76     14.34 o 
  -4  13  -8       41.69       28.39     10.12 o 
  -3  13  -8      111.96      106.93     18.02 o 
  -2  13  -8       90.75       82.36     15.09 o 
  -1  13  -8      180.07      198.94     16.54 o 
   0  13  -8       68.27       73.30      6.66 o 
   1  13  -8       79.43       78.56      9.53 o 
   2  13  -8      197.08      185.51     15.73 o 
   3  13  -8      126.48      140.54     15.07 o 
   4  13  -8        5.33        0.88      5.06 o 
   5  13  -8        0.80       -0.47      5.49 o 
   6  13  -8        4.18       -3.71      5.82 o 
  -4  14  -8       10.87       13.41      8.17 o 
  -3  14  -8      178.72      170.37     23.26 o 
  -2  14  -8       78.63       73.20     14.77 o 
  -1  14  -8      547.34      565.48     28.25 o 
   0  14  -8       65.39       60.93      6.28 o 
   1  14  -8       85.01       83.97     10.19 o 
   2  14  -8       52.27       65.19      9.69 o 
   3  14  -8       61.58       55.47     12.91 o 
   4  14  -8        2.12       -1.22      4.39 o 
   5  14  -8       29.14       28.57      8.98 o 
   6  14  -8        0.50       -4.52      4.89 o 
  -4  15  -8       15.73        2.67      5.66 o 
  -3  15  -8       72.19       64.52     14.80 o 
  -2  15  -8       77.60       83.46     16.09 o 
  -1  15  -8       28.88       35.21      7.94 o 
   0  15  -8      419.49      452.45     17.23 o 
   1  15  -8      130.51      121.98     12.35 o 
   2  15  -8       11.14       12.36      4.70 o 
   3  15  -8       29.46       16.05      7.72 o 
   4  15  -8        6.38        7.60      7.09 o 
   5  15  -8        7.30        8.52      5.22 o 
  -5  16  -8        4.24        4.91      5.99 o 
  -4  16  -8       20.52       22.28     10.51 o 
  -3  16  -8      100.01      113.89     20.34 o 
  -2  16  -8      539.59      596.99     43.04 o 
  -1  16  -8       13.61       17.30      6.22 o 
   0  16  -8      119.28      140.94      9.96 o 
   1  16  -8       71.76       76.24      7.98 o 
   2  16  -8        6.70        6.45      3.42 o 
   3  16  -8       29.19       17.31     10.85 o 
   4  16  -8       17.04       12.16      5.97 o 
   5  16  -8        3.41        2.07      4.67 o 
  -5  17  -8        1.51        7.64      6.85 o 
  -4  17  -8        0.18       12.34      7.99 o 
  -3  17  -8      242.11      291.50     32.50 o 
  -2  17  -8      134.34      177.03     24.21 o 
  -1  17  -8      112.24      113.40     14.01 o 
   0  17  -8       29.77       30.12      5.11 o 
   1  17  -8       80.20       94.17      8.85 o 
   2  17  -8        9.13       10.79      4.97 o 
   3  17  -8       21.68       25.52      7.02 o 
   4  17  -8       27.26       36.98      9.20 o 
   5  17  -8       12.42       14.37      6.38 o 
  -5  18  -8        2.71       -1.99      5.20 o 
  -4  18  -8       16.11       28.13     11.68 o 
  -3  18  -8       25.99       35.79     11.96 o 
  -2  18  -8       26.46       30.69     10.97 o 
  -1  18  -8       32.77       25.14      7.42 o 
   0  18  -8      206.11      221.96     18.62 o 
   1  18  -8       25.12       18.70      4.23 o 
   2  18  -8       37.19       52.25      9.08 o 
   3  18  -8        8.99       17.67      6.17 o 
   4  18  -8       25.56       31.70      8.66 o 
   5  18  -8       18.20       16.69     10.13 o 
  -5  19  -8        5.45       12.48     10.11 o 
  -4  19  -8        2.20       -4.12      5.58 o 
  -3  19  -8       81.24       98.04     19.97 o 
  -2  19  -8        4.33        9.45      8.17 o 
  -1  19  -8       10.01        0.32      3.79 o 
   0  19  -8       14.10       18.16      6.09 o 
   1  19  -8       57.01       63.25      7.65 o 
   2  19  -8        3.65       10.92      5.08 o 
   3  19  -8       57.01       53.55     10.76 o 
   4  19  -8        3.60       -5.87      8.32 o 
   5  19  -8        7.51       17.10      8.49 o 
  -4  20  -8        6.93        8.73      8.14 o 
  -3  20  -8       14.90       24.18     11.13 o 
  -2  20  -8       48.83       54.89     14.70 o 
  -1  20  -8       60.49       63.69     11.12 o 
   0  20  -8      105.00      125.71     16.39 o 
   1  20  -8       21.97       23.43      6.36 o 
   2  20  -8       54.32       66.73     10.53 o 
   3  20  -8        2.63        9.85      5.40 o 
   4  20  -8       29.50       38.23     13.74 o 
  -4  21  -8       20.42       24.13     11.04 o 
  -3  21  -8        7.48        2.92      5.63 o 
  -2  21  -8        0.91        7.76      8.08 o 
  -1  21  -8       27.39       32.91      8.43 o 
   0  21  -8        9.44        7.59      4.32 o 
   1  21  -8       24.63       20.72      8.08 o 
   2  21  -8       12.91       19.80      6.25 o 
   3  21  -8        6.93        7.01      3.74 o 
   4  21  -8        2.43       -5.33      7.60 o 
  -4  22  -8        2.49        6.50      7.84 o 
  -3  22  -8        5.97        1.73      6.60 o 
  -2  22  -8       28.92       39.19     14.46 o 
  -1  22  -8       31.79       36.92     15.18 o 
   0  22  -8       68.05       82.62     12.39 o 
   1  22  -8        0.70        0.81      2.29 o 
   2  22  -8       35.10       36.84      8.43 o 
   3  22  -8       12.16       11.11      5.69 o 
   4  22  -8       32.00       24.92     10.00 o 
  -4  23  -8        8.80       12.43     10.81 o 
  -3  23  -8       21.79       64.55     22.56 o 
  -2  23  -8      140.71      167.75     27.55 o 
  -1  23  -8        7.39        0.76     10.90 o 
   0  23  -8        1.87       -5.09      5.09 o 
   1  23  -8       15.75       20.35      4.82 o 
   2  23  -8       45.88       40.31      9.23 o 
   3  23  -8        0.68        4.19      3.69 o 
   4  23  -8       14.61       21.53      8.89 o 
  -3  24  -8       13.68       21.36     11.34 o 
  -2  24  -8       21.66       31.56     14.37 o 
  -1  24  -8        2.85        0.46      3.45 o 
   0  24  -8        0.28        2.86      3.33 o 
   1  24  -8        2.53        2.22      2.32 o 
   2  24  -8       16.53       25.60      7.00 o 
   3  24  -8        0.07       -1.79      5.17 o 
  -3  25  -8        4.74       -4.73      6.71 o 
  -2  25  -8       48.73       63.33     17.76 o 
  -1  25  -8        0.18       -0.04      3.84 o 
   0  25  -8        4.54       11.31      5.10 o 
   1  25  -8        5.27        1.62      2.96 o 
   2  25  -8       19.87       16.08      6.73 o 
   3  25  -8        1.38        4.95      4.42 o 
  -2  26  -8       19.12       16.42      9.75 o 
  -1  26  -8       14.26        4.70      4.50 o 
   0  26  -8        5.22        9.97      5.61 o 
   1  26  -8        6.28        1.01      3.42 o 
   2  26  -8        8.59        3.35      3.24 o 
  -2  27  -8       19.80       32.47     13.60 o 
  -1  27  -8        0.66       -0.07     11.46 o 
   0  27  -8       11.75        9.81      8.41 o 
   1  27  -8        0.71       -0.71      8.88 o 
   2  27  -8        2.73        1.88      5.08 o 
  -1  28  -8        2.52        4.22      4.46 o 
   0  28  -8        1.00        9.48      5.23 o 
   1  28  -8        0.43        0.82      6.01 o 
  -6   1  -7       18.69       29.00      6.71 o 
  -5   1  -7       24.87       24.80      3.95 o 
  -4   1  -7      489.11      485.27     16.03 o 
  -3   1  -7       77.93       74.07      3.77 o 
  -2   1  -7       31.11       31.10      2.41 o 
  -1   1  -7     1373.68     1346.15     14.93 o 
   0   1  -7      988.19     1022.16     19.99 o 
   1   1  -7      635.10      635.28     20.46 o 
   3   1  -7       81.04       91.39      8.17 o 
   4   1  -7      371.60      374.18     34.49 o 
   5   1  -7       46.79       44.55      9.87 o 
   6   1  -7       55.17       62.22     13.14 o 
   7   1  -7       19.88        9.08      5.29 o 
  -6   2  -7        6.69        6.25      3.66 o 
  -5   2  -7       75.69       89.69      9.36 o 
  -4   2  -7      157.80      157.95      5.89 o 
  -3   2  -7      180.42      190.11      5.77 o 
  -2   2  -7      564.98      536.67     11.39 o 
  -1   2  -7       68.40       73.25      3.59 o 
   0   2  -7       89.82       86.70      5.91 o 
   1   2  -7     1433.50     1334.81     45.35 o 
   3   2  -7      288.12      254.33     11.27 o 
   4   2  -7       43.32       43.09      8.26 o 
   5   2  -7        3.21        0.66     14.53 o 
   6   2  -7        0.93        1.89      6.25 o 
   7   2  -7        6.40        1.53      6.26 o 
  -6   3  -7       11.34       10.98      4.04 o 
  -5   3  -7        1.32        1.03      4.09 o 
  -4   3  -7       10.18       10.29      1.45 o 
  -3   3  -7       39.25       37.33      2.06 o 
  -2   3  -7      722.14      706.34     11.85 o 
  -1   3  -7      659.43      687.10     17.65 o 
   0   3  -7      986.74      971.59     19.55 o 
   1   3  -7      757.05      725.45     33.99 o 
   3   3  -7       76.78       79.25      6.73 o 
   4   3  -7       57.38       47.16      6.01 o 
   5   3  -7       33.86       41.96     19.74 o 
   6   3  -7       10.74       22.85      8.31 o 
   7   3  -7        2.14        4.20      4.94 o 
  -6   4  -7       10.60       13.36      4.46 o 
  -5   4  -7       63.52       59.78      5.91 o 
  -4   4  -7      128.43      119.34      3.80 o 
  -3   4  -7      190.28      191.80      8.68 o 
  -2   4  -7     1488.43     1476.12     28.83 o 
  -1   4  -7     1204.29     1278.92     18.64 o 
   0   4  -7      327.63      345.53     14.48 o 
   1   4  -7      684.00      683.54     32.95 o 
   3   4  -7      569.10      605.22     27.70 o 
   4   4  -7        3.25       -0.15      2.75 o 
   5   4  -7        3.55        3.98      6.28 o 
   6   4  -7       57.40       63.55     12.96 o 
  -6   5  -7        1.56       -6.25      6.25 o 
  -5   5  -7       89.23       80.02     11.70 o 
  -4   5  -7       70.92       86.45     13.48 o 
  -3   5  -7      282.80      286.74     19.51 o 
  -2   5  -7       40.94       36.55      4.71 o 
  -1   5  -7      613.93      605.91     20.55 o 
   0   5  -7     1053.33     1023.58     23.33 o 
   1   5  -7      575.00      615.99     28.90 o 
   3   5  -7       99.32      111.51     12.34 o 
   4   5  -7       11.95        8.68      2.66 o 
   5   5  -7        6.92       10.45      4.76 o 
   6   5  -7       13.91       20.82     12.16 o 
  -6   6  -7        2.50        6.05      3.90 o 
  -5   6  -7       20.09       14.41      5.77 o 
  -4   6  -7      119.70      143.12     14.51 o 
  -3   6  -7      252.42      250.66     17.32 o 
  -2   6  -7      506.89      506.18     28.84 o 
  -1   6  -7      945.53     1084.54     28.89 o 
   0   6  -7     1461.74     1566.88     28.99 o 
   1   6  -7       48.61       38.89      7.50 o 
   3   6  -7      125.94      126.80     18.28 o 
   4   6  -7       65.02       50.66      6.58 o 
   5   6  -7        1.18       -1.80      4.10 o 
   6   6  -7       24.36       31.79     11.01 o 
  -6   7  -7        4.98       -3.75      7.60 o 
  -5   7  -7      170.41      215.66     34.72 o 
  -4   7  -7       77.79       74.56     18.78 o 
  -3   7  -7      299.69      273.87     26.36 o 
  -2   7  -7       63.29       56.78      7.95 o 
  -1   7  -7      349.73      308.81     23.20 o 
   0   7  -7     1277.42     1328.80     27.29 o 
   1   7  -7     1573.83     1625.48     48.41 o 
   3   7  -7      222.70      229.07     17.48 o 
   4   7  -7       26.48       20.26      4.45 o 
   5   7  -7        4.97       -4.95      4.95 o 
   6   7  -7        1.19        7.23      5.68 o 
  -6   8  -7       27.26       38.47     17.28 o 
  -5   8  -7        5.57       -2.95      6.40 o 
  -4   8  -7       45.24       37.26     14.98 o 
  -3   8  -7       65.87       75.96     14.20 o 
  -2   8  -7       51.01       57.06     17.86 o 
  -1   8  -7      399.80      448.08     22.61 o 
   0   8  -7      635.24      674.88     17.06 o 
   1   8  -7        0.66        0.88      2.81 o 
   2   8  -7       93.55       98.61     14.64 o 
   3   8  -7       79.56       78.22     10.46 o 
   4   8  -7       18.05       20.72      8.30 o 
   5   8  -7        4.21        1.54      4.74 o 
   6   8  -7        7.40        9.32      7.81 o 
  -6   9  -7        0.60       16.51     13.47 o 
  -5   9  -7       94.08      103.90     25.36 o 
  -2   9  -7       34.72       44.10      6.98 o 
  -1   9  -7      112.16      119.52     11.39 o 
   0   9  -7       19.56       27.91      3.69 o 
   1   9  -7      163.84      142.49     14.86 o 
   2   9  -7      197.32      225.88     22.40 o 
   3   9  -7       27.37       27.58      6.63 o 
   4   9  -7      176.12      201.49     18.59 o 
   5   9  -7       24.97       28.95      8.17 o 
   6   9  -7        5.62        8.22      5.87 o 
  -6  10  -7       22.88        6.23     11.05 o 
  -5  10  -7       27.05       36.50     16.12 o 
  -2  10  -7        3.45       -0.60      2.01 o 
  -1  10  -7        1.81       -0.85      3.60 o 
   0  10  -7      349.23      336.07     12.81 o 
   1  10  -7      255.40      254.31     20.33 o 
   2  10  -7      144.35      166.85     13.86 o 
   3  10  -7      180.67      201.00     16.92 o 
   4  10  -7       38.02       57.64     10.47 o 
   5  10  -7        2.87       10.66      5.92 o 
   6  10  -7        5.07        1.66      7.27 o 
  -6  11  -7        8.34       18.14     13.67 o 
  -5  11  -7       34.23       60.99     20.42 o 
  -3  11  -7      269.60      274.58     26.80 o 
  -2  11  -7        2.71        4.89      4.98 o 
  -1  11  -7       34.46       37.24      4.75 o 
   0  11  -7      405.75      421.34     14.61 o 
   1  11  -7      132.83      115.12     10.15 o 
   2  11  -7       18.12       18.86      4.97 o 
   3  11  -7      627.29      623.07     29.98 o 
   4  11  -7      128.90      140.95     16.08 o 
   5  11  -7        5.20       -3.49      8.25 o 
   6  11  -7        0.01       -2.34     11.92 o 
  -6  12  -7       16.93        0.43      5.97 o 
  -5  12  -7        7.21       15.19     12.31 o 
  -3  12  -7      164.18      178.82     22.25 o 
  -2  12  -7       74.97       67.67     13.00 o 
  -1  12  -7       51.62       59.13      8.54 o 
   0  12  -7       85.18       90.64      6.34 o 
   1  12  -7      120.68      139.51      9.49 o 
   2  12  -7       41.66       44.86      7.38 o 
   3  12  -7       37.77       23.55      6.44 o 
   4  12  -7       67.81       79.49     12.12 o 
   5  12  -7        0.82        1.71      4.02 o 
   6  12  -7        2.46        2.25      4.65 o 
  -6  13  -7        3.75      -10.89     10.89 o 
  -3  13  -7      160.37      168.98     22.54 o 
  -2  13  -7      109.02      112.73     17.36 o 
  -1  13  -7      141.63      150.29     19.09 o 
   0  13  -7       98.97       99.29      9.99 o 
   1  13  -7      199.19      204.39     14.72 o 
   2  13  -7       25.30       23.30      9.26 o 
   3  13  -7      130.56      134.39     14.41 o 
   4  13  -7       19.33       13.88      5.99 o 
   5  13  -7       16.72       18.50      7.95 o 
   6  13  -7        7.72       10.30      4.70 o 
  -6  14  -7        3.70        3.88      6.36 o 
  -3  14  -7       83.88       87.66     17.79 o 
  -2  14  -7       85.75       77.38     15.10 o 
  -1  14  -7      109.62      120.88     17.64 o 
   0  14  -7       70.87       81.63     12.03 o 
   1  14  -7        8.81       12.35      4.35 o 
   2  14  -7      113.18      118.54     12.54 o 
   3  14  -7       29.35       22.02      6.58 o 
   4  14  -7       47.36       49.74     10.56 o 
   5  14  -7       23.55       22.28      7.45 o 
   6  14  -7        4.28        0.50      4.52 o 
  -3  15  -7       80.90      107.17     19.30 o 
  -2  15  -7      253.58      317.83     30.36 o 
  -1  15  -7       67.16       81.43     15.23 o 
   0  15  -7       37.79       42.66      5.39 o 
   1  15  -7       43.83       48.35      7.70 o 
   2  15  -7      144.29      154.74     14.51 o 
   3  15  -7      112.19      125.78     14.40 o 
   4  15  -7       36.71       30.29      7.77 o 
   5  15  -7       10.59       18.53      6.26 o 
   6  15  -7        5.95       -1.30      9.22 o 
  -3  16  -7       43.28       38.60     12.32 o 
  -2  16  -7       34.75       34.33     10.98 o 
  -1  16  -7      812.09      784.28     47.28 o 
   0  16  -7      130.18      133.10     12.20 o 
   1  16  -7      175.41      197.64     14.27 o 
   2  16  -7       78.23       90.18     11.27 o 
   3  16  -7       20.36       11.81      4.79 o 
   4  16  -7        5.99        7.16      5.43 o 
   5  16  -7       36.88       52.51     11.37 o 
  -3  17  -7       19.45       28.99     11.17 o 
  -2  17  -7      164.28      178.58     24.37 o 
  -1  17  -7      579.14      630.73     43.36 o 
   0  17  -7       43.25       55.82      6.57 o 
   1  17  -7       25.96       22.53      4.43 o 
   2  17  -7      161.86      163.93     15.51 o 
   3  17  -7       10.51       18.47      6.26 o 
   4  17  -7        3.69        7.22      3.82 o 
   5  17  -7       10.39        3.15      9.04 o 
  -3  18  -7       91.49      109.26     20.45 o 
  -2  18  -7       33.75       30.06     10.66 o 
  -1  18  -7      336.82      395.69     35.17 o 
   0  18  -7        7.93       10.30      6.13 o 
   1  18  -7      165.59      184.97     12.28 o 
   2  18  -7       37.07       33.57      9.86 o 
   3  18  -7      106.40      112.43     14.36 o 
   4  18  -7        0.10        2.66      6.17 o 
   5  18  -7        8.22       11.64      6.56 o 
  -4  19  -7       13.58       17.51      9.52 o 
  -3  19  -7        7.15        3.40      5.52 o 
  -2  19  -7       54.56       60.74     15.04 o 
  -1  19  -7       77.61      114.64     20.25 o 
   0  19  -7      166.76      155.81     15.59 o 
   1  19  -7       21.90       30.96      5.36 o 
   2  19  -7      165.97      174.20     16.60 o 
   3  19  -7       56.17       66.99     11.35 o 
   4  19  -7       12.90       10.33      5.17 o 
   5  19  -7        1.88        4.70      5.10 o 
  -4  20  -7        9.03       11.09      8.05 o 
  -3  20  -7       62.97       93.68     20.10 o 
  -2  20  -7        5.12       -0.57      4.79 o 
  -1  20  -7       23.69       27.92     10.74 o 
   0  20  -7      133.73      124.07     10.39 o 
   1  20  -7       42.73       48.05      6.46 o 
   2  20  -7       25.71       20.14      6.77 o 
   3  20  -7       57.44       76.69     15.88 o 
   4  20  -7        7.00        8.37      7.12 o 
   5  20  -7        3.86        4.92      6.01 o 
  -4  21  -7       38.99       46.90     15.76 o 
  -3  21  -7        6.72        2.89      9.51 o 
  -2  21  -7        6.08        8.16      7.12 o 
  -1  21  -7        5.73        3.40      4.28 o 
   0  21  -7       84.47      108.67     13.65 o 
   1  21  -7       30.56       30.65      5.50 o 
   2  21  -7       85.69       92.71     12.67 o 
   3  21  -7      104.20      128.37     15.75 o 
   4  21  -7        7.96        3.10      6.92 o 
  -4  22  -7        0.25       -9.34      9.34 o 
  -3  22  -7       12.75       11.41      8.25 o 
  -2  22  -7       24.29       25.14     11.20 o 
  -1  22  -7        0.53        1.48      5.19 o 
   0  22  -7       14.76       16.49      6.95 o 
   1  22  -7       16.43       14.71      8.74 o 
   2  22  -7        0.20        0.80      3.90 o 
   3  22  -7       17.45       15.98      6.12 o 
   4  22  -7        5.30        7.82      4.77 o 
  -4  23  -7        3.03        2.24      6.27 o 
  -3  23  -7        8.58       -1.55      6.05 o 
  -2  23  -7       35.01       43.76     13.83 o 
  -1  23  -7       16.15       38.22     13.63 o 
   0  23  -7       26.50       25.41      7.14 o 
   1  23  -7       14.99       17.25      4.58 o 
   2  23  -7        3.47       -1.91      2.79 o 
   3  23  -7       11.33       12.46      5.42 o 
   4  23  -7       11.07       13.45      6.84 o 
  -3  24  -7       11.90       27.47     13.05 o 
  -2  24  -7       20.35       30.56     11.86 o 
  -1  24  -7        2.73        8.16      6.78 o 
   0  24  -7       30.19       42.86      9.08 o 
   1  24  -7        1.99       -0.73      3.84 o 
   2  24  -7       10.35       14.04      5.70 o 
   3  24  -7        1.57       11.04      5.74 o 
   4  24  -7        4.13        4.66      4.02 o 
  -3  25  -7        5.07       10.06      7.80 o 
  -2  25  -7       10.22       12.43     11.15 o 
  -1  25  -7        3.05        0.96      6.45 o 
   0  25  -7        3.06       11.16      5.26 o 
   1  25  -7        6.38       10.18      3.39 o 
   2  25  -7        3.72        7.51      4.05 o 
   3  25  -7        1.14       -3.22      6.74 o 
  -3  26  -7        0.56       -5.18      6.85 o 
  -2  26  -7        9.11       -1.04      4.65 o 
  -1  26  -7        7.81       13.79      9.28 o 
   0  26  -7        8.49        7.18     12.04 o 
   1  26  -7       17.26       23.62      6.68 o 
   2  26  -7        3.79        7.47      7.50 o 
   3  26  -7        7.30        4.18      4.27 o 
  -2  27  -7        4.08        0.43      6.29 o 
  -1  27  -7        3.03        6.00      6.84 o 
   0  27  -7        3.19        4.30      3.92 o 
   1  27  -7        3.08        3.11      3.49 o 
   2  27  -7        3.40        4.42      4.89 o 
  -2  28  -7        8.49        0.05      6.59 o 
  -1  28  -7       10.91       28.70     12.81 o 
   0  28  -7        8.86        2.69      3.85 o 
   1  28  -7        0.01        0.35      5.01 o 
   2  28  -7        8.06       12.73      7.13 o 
  -1  29  -7        5.00       -0.74      4.59 o 
   0  29  -7        0.38       -8.18      8.18 o 
   1  29  -7        1.86        3.60      5.72 o 
  -7   0  -6       13.87       10.09      7.58 o 
  -6   0  -6        6.03        7.22      5.57 o 
  -5   0  -6        1.92        3.52      1.91 o 
  -4   0  -6     1045.37     1115.84     41.95 o 
  -3   0  -6      133.18      138.01     11.49 o 
  -2   0  -6       47.44       46.59      4.43 o 
  -1   0  -6     4059.15     4401.27     69.83 o 
   0   0  -6      246.47      215.54     10.53 o 
   4   0  -6      107.96      102.11     18.39 o 
   5   0  -6       24.77       37.62     13.36 o 
   6   0  -6       64.42       61.18     17.97 o 
   7   0  -6        5.16        9.53     10.04 o 
  -7   1  -6        6.92        4.13      6.18 o 
  -6   1  -6        9.47       14.88      4.64 o 
  -5   1  -6       13.03        6.37      1.51 o 
  -4   1  -6       33.57       32.52      3.67 o 
  -3   1  -6      214.65      190.22     10.01 o 
  -2   1  -6      373.87      366.47      7.49 o 
  -1   1  -6      259.62      257.46      6.04 o 
   0   1  -6      211.57      218.42      8.49 o 
   1   1  -6       49.43       48.78      4.91 o 
   3   1  -6      124.55      120.63      8.51 o 
   4   1  -6       34.32       33.61      6.13 o 
   5   1  -6       46.81       41.56      9.30 o 
   6   1  -6       17.20        4.77      4.68 o 
   7   1  -6        5.03        7.82      6.74 o 
  -7   2  -6       36.38       48.90     15.62 o 
  -6   2  -6       18.19       18.85      8.50 o 
  -5   2  -6       12.79        7.07      2.07 o 
  -4   2  -6      139.41      135.55      6.43 o 
  -3   2  -6      240.52      230.52      9.26 o 
  -2   2  -6     1665.43     1691.98     15.39 o 
  -1   2  -6      420.46      409.44      9.41 o 
   0   2  -6        6.62        6.18      2.07 o 
   3   2  -6      401.92      396.46     20.42 o 
   4   2  -6       52.10       52.32      6.30 o 
   5   2  -6       23.52       21.53      7.14 o 
   6   2  -6        4.19        2.10      6.08 o 
   7   2  -6        7.56        6.39      5.81 o 
  -7   3  -6       11.96        4.70      4.40 o 
  -6   3  -6       22.33        9.98      7.45 o 
  -5   3  -6       22.06       21.40     16.26 o 
  -4   3  -6      151.53      141.06      6.72 o 
  -3   3  -6       63.98       71.37      3.66 o 
  -2   3  -6     1273.42     1282.63     18.71 o 
  -1   3  -6     1616.69     1644.60     24.07 o 
   0   3  -6      700.86      715.81     18.92 o 
   3   3  -6      278.26      293.57     20.84 o 
   4   3  -6       11.09        8.39      2.73 o 
   5   3  -6        5.50        8.79      4.72 o 
   6   3  -6        2.50       11.48      6.13 o 
   7   3  -6        7.65       -0.66      5.01 o 
  -7   4  -6       12.44       32.04     15.19 o 
  -6   4  -6        8.36       16.44      6.83 o 
  -5   4  -6       45.29       44.13      8.48 o 
  -4   4  -6      134.36      140.85      8.37 o 
  -3   4  -6     1575.26     1597.06     37.21 o 
  -2   4  -6      508.85      501.88     18.74 o 
  -1   4  -6      413.14      412.26      9.84 o 
   0   4  -6       28.45       28.33      5.42 o 
   1   4  -6      391.72      393.80     22.04 o 
   3   4  -6      250.81      235.25     16.90 o 
   4   4  -6        5.80        6.02      2.72 o 
   5   4  -6       15.26       16.75      4.63 o 
   6   4  -6        9.39       17.15      7.44 o 
   7   4  -6        1.89        3.54      5.11 o 
  -7   5  -6        6.80       12.41     10.26 o 
  -6   5  -6       24.12       13.82      7.82 o 
  -5   5  -6        2.11        0.33      3.11 o 
  -4   5  -6       95.22       99.73      9.83 o 
  -3   5  -6       37.11       36.07      6.43 o 
  -2   5  -6     1326.38     1370.39     42.14 o 
  -1   5  -6      328.18      331.65     19.26 o 
   0   5  -6      519.50      529.26     15.49 o 
   1   5  -6     1491.35     1652.25     45.80 o 
   3   5  -6      162.45      145.37     13.26 o 
   4   5  -6       61.05       55.54      6.91 o 
   5   5  -6       10.79        9.92      3.69 o 
   6   5  -6       45.66       58.95     12.43 o 
   7   5  -6        5.34       -6.49      6.49 o 
  -6   6  -6       71.37       55.73     13.18 o 
  -5   6  -6       13.71       14.48      5.37 o 
  -4   6  -6       49.52       53.34     15.18 o 
  -3   6  -6      259.00      281.44     19.72 o 
  -2   6  -6     1189.39     1121.43     30.50 o 
  -1   6  -6      725.47      753.47     22.91 o 
   0   6  -6     1294.10     1376.00     25.56 o 
   1   6  -6      458.99      513.77     26.02 o 
   3   6  -6      155.33      191.33     26.87 o 
   4   6  -6       23.17       17.79      5.45 o 
   5   6  -6       34.41       25.37      5.26 o 
   6   6  -6        1.47        0.01      4.56 o 
   7   6  -6        3.23       12.97      8.11 o 
  -6   7  -6        3.24        6.20      6.51 o 
  -5   7  -6       23.01       25.52     11.04 o 
  -4   7  -6        3.50        1.35      7.79 o 
  -3   7  -6      204.93      243.58     17.43 o 
  -2   7  -6      920.04      881.99     41.06 o 
  -1   7  -6     1195.45     1140.18     29.68 o 
   0   7  -6      364.22      375.83     13.72 o 
   1   7  -6      246.97      243.34     18.35 o 
   3   7  -6      106.61      116.45     12.05 o 
   4   7  -6      120.81      100.53      9.78 o 
   5   7  -6       51.37       44.10      9.77 o 
   6   7  -6        3.18        3.11      9.35 o 
  -6   8  -6       11.47        8.75      6.34 o 
  -5   8  -6        7.86       13.49     10.49 o 
  -3   8  -6       55.62       53.71     11.63 o 
  -2   8  -6      175.51      161.17     18.41 o 
  -1   8  -6     1166.60     1242.27     45.84 o 
   0   8  -6      550.92      528.91     14.95 o 
   1   8  -6      279.49      299.01     20.75 o 
   2   8  -6      165.44      206.22     20.17 o 
   3   8  -6       36.67       37.74      7.26 o 
   4   8  -6       66.50       91.70     12.34 o 
   5   8  -6       45.51       44.12      9.40 o 
   6   8  -6       32.72       38.13     10.03 o 
  -6   9  -6       30.34       44.60     20.34 o 
  -5   9  -6        7.01       51.68     17.90 o 
  -2   9  -6      124.63      129.61     16.80 o 
  -1   9  -6      518.03      514.54     30.99 o 
   0   9  -6       57.83       71.03      4.96 o 
   1   9  -6       70.86       58.45      9.38 o 
   2   9  -6      353.93      344.54     26.52 o 
   3   9  -6       34.58       47.06      8.30 o 
   4   9  -6      143.91      167.78     16.85 o 
   5   9  -6       15.69       20.24     11.08 o 
   6   9  -6        5.86       14.67      6.48 o 
  -6  10  -6        1.35      -10.42     10.42 o 
  -5  10  -6       14.25       18.68     10.44 o 
  -2  10  -6      215.07      174.40     19.06 o 
  -1  10  -6      663.02      695.12     36.96 o 
   0  10  -6      510.79      525.77     13.86 o 
   1  10  -6      560.41      650.12     22.20 o 
   2  10  -6      742.60      806.99     41.49 o 
   3  10  -6      456.39      459.96     44.16 o 
   4  10  -6      340.22      381.51     29.71 o 
   5  10  -6       45.24       65.99     23.01 o 
   6  10  -6       10.59        4.99      5.45 o 
  -6  11  -6        7.44        6.82      6.11 o 
  -5  11  -6       11.02       20.02     10.54 o 
  -2  11  -6        8.91        5.34      8.46 o 
  -1  11  -6       41.31       36.42      8.74 o 
   0  11  -6      101.27      116.68      6.81 o 
   1  11  -6      320.97      358.04     16.95 o 
   2  11  -6      117.47      135.96     12.48 o 
   3  11  -6      134.65      127.81     17.23 o 
   4  11  -6      118.36      113.59     14.23 o 
   5  11  -6        5.16        6.62      8.92 o 
   6  11  -6        1.33        4.28      4.88 o 
  -6  12  -6       11.38       34.68     17.10 o 
  -5  12  -6       16.93       21.06     12.37 o 
  -2  12  -6       79.99       89.11     15.04 o 
  -1  12  -6      430.31      437.26     22.70 o 
   0  12  -6       77.15       82.33      5.96 o 
   1  12  -6      896.02      943.96     24.12 o 
   2  12  -6      319.80      340.20     19.83 o 
   3  12  -6       59.08       63.17     10.03 o 
   4  12  -6       13.59       11.18      6.51 o 
   5  12  -6       60.04       80.14     14.09 o 
   6  12  -6       18.67       26.60      8.34 o 
  -6  13  -6        9.06        6.84      5.90 o 
  -2  13  -6      194.35      185.06     21.84 o 
  -1  13  -6      130.98      112.69     16.37 o 
   0  13  -6      512.76      525.44     15.35 o 
   1  13  -6      140.83      122.52     10.82 o 
   2  13  -6       72.31       94.55     10.88 o 
   3  13  -6      177.50      184.64     16.41 o 
   4  13  -6      130.71      148.83     16.11 o 
   5  13  -6       54.45       62.96     11.66 o 
   6  13  -6        5.26       -0.57      4.44 o 
  -6  14  -6        4.96        9.30     10.23 o 
  -2  14  -6      443.79      449.62     34.78 o 
  -1  14  -6      163.08      159.00     19.83 o 
   0  14  -6      196.31      197.25      9.75 o 
   1  14  -6       90.06       91.24      9.59 o 
   2  14  -6      521.72      575.80     46.74 o 
   3  14  -6       47.08       53.41      9.41 o 
   4  14  -6        2.83       12.41      6.10 o 
   5  14  -6        6.11       -1.75      4.52 o 
   6  14  -6        5.05       -2.81      5.08 o 
  -6  15  -6        1.29        9.65     12.66 o 
  -2  15  -6       80.47       78.71     14.62 o 
  -1  15  -6      293.41      300.49     27.88 o 
   0  15  -6      244.17      253.42     12.74 o 
   1  15  -6       76.57       99.05     11.29 o 
   2  15  -6      285.50      314.78     20.38 o 
   3  15  -6       72.06       80.93     11.36 o 
   4  15  -6       10.40        1.04     10.25 o 
   5  15  -6        9.00        3.32      4.57 o 
   6  15  -6        4.09       17.74      7.17 o 
  -2  16  -6       14.95       19.92      8.60 o 
  -1  16  -6      483.08      472.55     35.94 o 
   0  16  -6       13.25       10.87      3.43 o 
   1  16  -6       61.27       65.62      6.93 o 
   2  16  -6      265.67      279.42     36.25 o 
   3  16  -6       73.68       67.59     10.53 o 
   4  16  -6       42.33       36.20      8.73 o 
   5  16  -6        5.31        5.12      4.18 o 
   6  16  -6        1.86        1.74      4.16 o 
  -2  17  -6       15.14       17.11      9.50 o 
  -1  17  -6      466.55      558.38     40.02 o 
   0  17  -6       68.24       75.12     10.48 o 
   1  17  -6       96.69      105.82      8.86 o 
   2  17  -6      215.65      208.98     17.32 o 
   3  17  -6       86.08      116.05     13.81 o 
   4  17  -6       29.48       87.10     45.25 o 
   5  17  -6       32.00       33.56      8.83 o 
  -2  18  -6       89.41      104.70     19.25 o 
  -1  18  -6       41.64       53.46     13.01 o 
   0  18  -6      251.15      281.58     28.86 o 
   1  18  -6       98.60      100.54      9.04 o 
   2  18  -6       15.05       20.82      6.17 o 
   3  18  -6       13.17        8.87      6.41 o 
   4  18  -6       63.16       73.79     12.25 o 
   5  18  -6       13.61        8.54      6.57 o 
  -3  19  -6       12.02        9.31      7.47 o 
  -2  19  -6      174.53      179.70     25.42 o 
  -1  19  -6      652.56      748.82     48.76 o 
   0  19  -6        0.85        0.98      4.81 o 
   1  19  -6        9.45       11.38      5.58 o 
   2  19  -6       22.96       24.02      8.06 o 
   3  19  -6       67.58       77.80     11.64 o 
   4  19  -6       10.57       17.02      6.86 o 
   5  19  -6       16.54       19.72      7.89 o 
  -3  20  -6        1.83        8.34      6.93 o 
  -2  20  -6       17.34        2.43      4.20 o 
  -1  20  -6       51.74       73.53     16.14 o 
   0  20  -6      152.10      149.61     13.99 o 
   1  20  -6       79.16       84.04      8.53 o 
   2  20  -6       47.49       48.49      9.09 o 
   3  20  -6       32.69       44.04      9.50 o 
   4  20  -6        6.99       15.72      6.93 o 
   5  20  -6       29.49       19.38      8.25 o 
  -3  21  -6       39.02       35.51     13.02 o 
  -2  21  -6       38.71       42.04     13.26 o 
  -1  21  -6       18.77       17.00      8.61 o 
   0  21  -6        5.97       13.30      8.43 o 
   1  21  -6        5.30        3.95      3.09 o 
   2  21  -6       33.70       26.53      7.09 o 
   3  21  -6       13.74       15.58      6.31 o 
   4  21  -6       15.08       14.75      6.51 o 
   5  21  -6        6.39        1.21      8.31 o 
  -3  22  -6        0.73        9.35      7.85 o 
  -2  22  -6       29.32       51.89     14.71 o 
  -1  22  -6        0.63        0.06      5.03 o 
   0  22  -6       36.08       37.02     11.78 o 
   1  22  -6       23.52       29.02      5.17 o 
   2  22  -6       11.12       12.55      7.82 o 
   3  22  -6        3.06       -2.44      3.49 o 
   4  22  -6       14.91       18.46      7.03 o 
  -4  23  -6        3.55        1.38      5.07 o 
  -3  23  -6       40.15       61.77     17.74 o 
  -2  23  -6       15.93        3.62      4.67 o 
  -1  23  -6       14.31       25.54     11.53 o 
   0  23  -6       14.41       10.74      6.61 o 
   1  23  -6       31.30       29.83      5.69 o 
   2  23  -6        7.05        2.99      3.34 o 
   3  23  -6       14.16       17.45      6.29 o 
   4  23  -6        2.28       -1.90      4.74 o 
  -4  24  -6        8.05       -0.05      6.38 o 
  -3  24  -6        6.35        2.60      7.81 o 
  -2  24  -6       12.45       13.29      9.98 o 
  -1  24  -6        1.91        4.96      7.39 o 
   0  24  -6        6.81       17.15      6.24 o 
   1  24  -6        8.71       10.09      3.51 o 
   2  24  -6       10.93        4.75      4.30 o 
   3  24  -6        8.11        2.53      3.66 o 
   4  24  -6        2.94        4.76      4.12 o 
  -3  25  -6       37.76       32.19     14.79 o 
  -2  25  -6        5.03       18.17     11.67 o 
  -1  25  -6        9.80        6.59      7.42 o 
   0  25  -6       32.84       28.87      7.77 o 
   1  25  -6        7.49        0.90      2.77 o 
   2  25  -6       22.48        8.16      4.80 o 
   3  25  -6       17.78       18.99      6.94 o 
  -3  26  -6        0.02       -1.61      5.56 o 
  -2  26  -6        1.18       23.19     12.17 o 
   0  26  -6       14.07       12.08      6.18 o 
   1  26  -6        1.10       -0.32      4.93 o 
   2  26  -6        2.04        4.32      4.12 o 
   3  26  -6        1.39       -3.98      3.98 o 
  -3  27  -6        0.74        0.61      4.75 o 
  -2  27  -6       10.95        9.15      9.96 o 
  -1  27  -6        4.46       10.64      7.99 o 
   0  27  -6       11.89       14.79     10.00 o 
   1  27  -6        1.02       -1.75      3.16 o 
   2  27  -6        4.75       -5.39      5.39 o 
   3  27  -6        7.47       11.32      5.61 o 
  -2  28  -6        2.83        3.11      4.80 o 
  -1  28  -6        3.60        6.24      6.22 o 
   0  28  -6       10.35        7.01      4.23 o 
   1  28  -6        4.79       11.36      8.70 o 
   2  28  -6        1.65        7.39      5.24 o 
  -1  29  -6        9.53       20.70     11.33 o 
   0  29  -6        2.19        3.40      5.69 o 
   1  29  -6        1.95        0.20      3.61 o 
  -6   1  -5       13.50       15.25      5.98 o 
  -5   1  -5       64.80       65.12      5.68 o 
  -4   1  -5      256.78      231.77      9.81 o 
  -3   1  -5      606.99      583.86     17.03 o 
  -2   1  -5     1919.33     1901.14     18.39 o 
  -1   1  -5      566.16      543.64      8.29 o 
   0   1  -5      361.98      360.07     12.46 o 
   3   1  -5      822.37      812.18     31.36 o 
   4   1  -5       48.54       38.05     26.40 o 
   5   1  -5      118.50      140.57     16.46 o 
   6   1  -5       39.82       33.67      9.39 o 
   7   1  -5       13.04       20.25      8.09 o 
  -6   2  -5       11.57       22.12      7.17 o 
  -5   2  -5       11.32        9.34      3.68 o 
  -4   2  -5      525.95      536.43     17.06 o 
  -3   2  -5      126.61      118.67      5.89 o 
  -2   2  -5      505.50      464.12      8.36 o 
  -1   2  -5     5162.60     5012.06     49.94 o 
   0   2  -5      207.71      212.36      9.39 o 
   3   2  -5       79.54       88.71     19.69 o 
   4   2  -5       94.05       95.49     12.45 o 
   5   2  -5        6.75        3.82      4.09 o 
   6   2  -5        6.73        1.18      9.09 o 
   7   2  -5        1.91        5.54     15.17 o 
  -7   3  -5       17.58       43.68     17.30 o 
  -6   3  -5        6.70       -3.21      3.82 o 
  -5   3  -5       27.01       27.10      3.40 o 
  -4   3  -5        8.45        4.58      2.05 o 
  -3   3  -5      480.15      497.65     12.81 o 
  -2   3  -5      840.27      837.10     19.80 o 
  -1   3  -5     1606.44     1606.41     16.70 o 
   0   3  -5      112.29      116.64      9.54 o 
   3   3  -5      122.43       99.76      8.97 o 
   4   3  -5      141.66      142.24     10.75 o 
   5   3  -5       40.11       42.66     11.14 o 
   6   3  -5        2.75        9.98      4.96 o 
   7   3  -5        1.85       -6.03      6.03 o 
  -7   4  -5        1.70        9.97      9.06 o 
  -6   4  -5       15.02       26.86     10.20 o 
  -5   4  -5       47.85       44.81      5.90 o 
  -4   4  -5       68.67       63.48      5.19 o 
  -3   4  -5       36.69       40.50      3.73 o 
  -2   4  -5      369.43      396.96     21.55 o 
  -1   4  -5     1134.93     1116.75     25.57 o 
   0   4  -5      202.45      199.26     10.46 o 
   1   4  -5      422.40      450.11     22.82 o 
   3   4  -5      153.45      178.17     19.44 o 
   4   4  -5      159.24      155.46     11.35 o 
   5   4  -5       11.47       10.97      3.20 o 
   6   4  -5       12.93       13.16      6.81 o 
   7   4  -5        5.66       -0.22      6.39 o 
  -7   5  -5       15.12       16.99     12.02 o 
  -6   5  -5        8.23        7.48      4.04 o 
  -5   5  -5       42.70       41.36      5.02 o 
  -4   5  -5      850.29      795.15     17.25 o 
  -3   5  -5      348.33      340.39     14.42 o 
  -2   5  -5     1125.69     1148.26     46.70 o 
  -1   5  -5      485.54      521.79     27.27 o 
   0   5  -5      728.26      730.00     17.04 o 
   1   5  -5      698.13      658.49     27.70 o 
   3   5  -5       18.09       34.30      9.32 o 
   4   5  -5        7.64       10.25      3.16 o 
   5   5  -5       34.10       35.37      6.36 o 
   6   5  -5       29.71       39.08     10.25 o 
   7   5  -5        2.88       12.25      7.50 o 
  -7   6  -5        0.01        0.56      5.97 o 
  -6   6  -5       11.01       13.64      5.04 o 
  -5   6  -5       65.85       76.38     19.11 o 
  -4   6  -5      129.89      125.06     26.97 o 
  -3   6  -5      432.13      468.75     17.08 o 
  -2   6  -5     3388.87     3640.92     79.09 o 
  -1   6  -5     1250.72     1236.06     47.61 o 
   0   6  -5      446.86      478.61     14.36 o 
   1   6  -5      161.49      165.34     14.49 o 
   3   6  -5      327.32      346.33     27.13 o 
   4   6  -5      260.95      253.06     15.63 o 
   5   6  -5       28.62       33.59      6.37 o 
   6   6  -5       12.57        9.37      4.30 o 
   7   6  -5        1.80        2.06      4.70 o 
  -7   7  -5        8.53        0.06      6.15 o 
  -6   7  -5       80.38      104.56     24.88 o 
  -5   7  -5       10.78       11.36      9.82 o 
  -4   7  -5      298.99      262.03     18.39 o 
  -3   7  -5       99.99      103.06     11.06 o 
  -2   7  -5      574.47      615.73     33.72 o 
  -1   7  -5     1054.34     1160.77     41.26 o 
   0   7  -5      441.30      469.12     16.70 o 
   1   7  -5      661.07      717.66     30.56 o 
   2   7  -5       34.14       27.60      7.09 o 
   3   7  -5       39.78       55.86      8.33 o 
   4   7  -5       21.97       25.12      4.90 o 
   5   7  -5      116.58      107.26     11.08 o 
   6   7  -5        3.72       10.72      6.70 o 
   7   7  -5        1.26        2.98      4.42 o 
  -6   8  -5        0.79        6.81      5.55 o 
  -5   8  -5        4.13       15.95     10.50 o 
  -3   8  -5      104.91       93.10     10.90 o 
  -2   8  -5      320.44      287.56     23.95 o 
  -1   8  -5       64.05       71.25     10.78 o 
   0   8  -5      877.75      887.32     18.15 o 
   1   8  -5       75.95       80.32     10.74 o 
   2   8  -5      275.90      282.68     22.77 o 
   3   8  -5      195.36      205.26     15.71 o 
   4   8  -5      136.43      142.55     11.68 o 
   5   8  -5       11.96       11.60      6.92 o 
   6   8  -5        5.04       12.65      6.51 o 
   7   8  -5        8.44       13.82      7.92 o 
  -6   9  -5       30.37       30.69     16.77 o 
  -5   9  -5       19.71       19.54     12.19 o 
  -3   9  -5       88.56       88.60     15.04 o 
  -2   9  -5      460.49      433.85     30.25 o 
  -1   9  -5      565.82      581.31     31.85 o 
   0   9  -5      795.14      783.35     15.88 o 
   1   9  -5      418.90      428.99     16.98 o 
   2   9  -5      456.94      509.92     30.81 o 
   3   9  -5       31.04       36.25      7.27 o 
   4   9  -5      746.61      798.38     34.85 o 
   5   9  -5       30.50       39.70      8.95 o 
   6   9  -5       29.52       20.59     13.78 o 
  -6  10  -5        5.70      -12.35     12.35 o 
  -5  10  -5       46.64       33.21     14.68 o 
  -2  10  -5      405.85      394.76     29.83 o 
  -1  10  -5      414.95      432.61     28.41 o 
   0  10  -5      659.52      695.07     15.54 o 
   1  10  -5      443.35      462.77     17.97 o 
   2  10  -5      250.37      305.15     24.25 o 
   3  10  -5      306.07      342.05     23.68 o 
   4  10  -5       48.55       58.09     10.20 o 
   5  10  -5       50.24       46.25      9.77 o 
   6  10  -5       22.13       26.38      9.78 o 
  -6  11  -5       31.94       38.19     16.53 o 
  -5  11  -5       49.70       61.93     18.72 o 
  -2  11  -5     1066.24     1095.39     51.10 o 
  -1  11  -5      237.69      241.19     22.17 o 
   0  11  -5      409.42      378.10     11.92 o 
   1  11  -5     1528.83     1635.36     46.99 o 
   2  11  -5     1376.57     1528.94     77.72 o 
   3  11  -5      431.58      458.82     24.32 o 
   4  11  -5      194.31      192.62     17.58 o 
   5  11  -5      114.57      158.43     20.64 o 
   6  11  -5       19.07       14.97      6.25 o 
  -6  12  -5        6.49        4.90      7.47 o 
  -1  12  -5      390.29      386.37     28.91 o 
   0  12  -5      575.83      637.42     18.18 o 
   1  12  -5       99.70       98.55      7.49 o 
   2  12  -5      115.51      125.15     12.01 o 
   3  12  -5       81.55      113.29     12.67 o 
   4  12  -5       11.93       12.10      4.52 o 
   5  12  -5       56.52       67.65     12.11 o 
   6  12  -5        1.81       -3.14      6.66 o 
  -6  13  -5       20.97       26.35     13.60 o 
  -1  13  -5       42.64       51.96      8.10 o 
   0  13  -5     1557.54     1577.45     32.23 o 
   1  13  -5      154.29      159.30     11.84 o 
   2  13  -5      663.51      681.80     27.96 o 
   3  13  -5      605.73      672.53     30.32 o 
   4  13  -5      123.54      131.91     14.80 o 
   5  13  -5       49.17       45.12      9.77 o 
   6  13  -5        2.96        6.06     17.97 o 
  -6  14  -5       12.71        5.83      9.15 o 
  -1  14  -5      237.71      265.13     18.36 o 
   0  14  -5      852.50      889.92     20.54 o 
   1  14  -5      325.37      343.64     17.53 o 
   2  14  -5      114.60      138.63     12.87 o 
   3  14  -5      273.37      274.88     19.80 o 
   4  14  -5       51.48       74.27     11.57 o 
   5  14  -5        4.20        1.47      4.18 o 
   6  14  -5        6.29        9.26      6.12 o 
  -6  15  -5        3.57        6.51      9.43 o 
  -1  15  -5       17.39       16.51      6.98 o 
   0  15  -5       62.90       62.65      6.63 o 
   1  15  -5       93.29       94.61     10.62 o 
   2  15  -5      436.96      487.63     24.42 o 
   3  15  -5      138.83      138.96     16.73 o 
   4  15  -5        6.01        4.11      5.63 o 
   5  15  -5        1.63        2.30     10.39 o 
   6  15  -5        1.26       -0.80      6.23 o 
  -6  16  -5        0.79      -10.25     10.64 o 
  -1  16  -5       53.48       57.77     12.61 o 
   0  16  -5      373.07      382.52     16.19 o 
   1  16  -5      113.62      118.40      7.80 o 
   2  16  -5      110.28      105.61     11.70 o 
   3  16  -5       60.46       64.75     14.60 o 
   4  16  -5       21.16       14.02      5.65 o 
   5  16  -5        7.86        3.61      5.64 o 
   6  16  -5        9.99        4.06      4.39 o 
  -2  17  -5      230.78      247.57     27.72 o 
  -1  17  -5      176.58      219.75     25.25 o 
   0  17  -5      160.09      164.50     20.81 o 
   1  17  -5      160.17      169.99      9.56 o 
   2  17  -5       74.91       89.95     10.97 o 
   3  17  -5       75.62       91.19     12.06 o 
   4  17  -5        1.00        5.70      4.59 o 
   5  17  -5        3.73       -0.26      3.80 o 
   6  17  -5        9.59        9.46     10.77 o 
  -2  18  -5      379.99      374.60     35.11 o 
  -1  18  -5       31.36       37.44     11.97 o 
   0  18  -5      174.92      184.43     22.77 o 
   1  18  -5      114.65      123.80      8.36 o 
   2  18  -5      163.22      166.61     15.29 o 
   3  18  -5       43.88       47.01     10.60 o 
   4  18  -5       42.30       29.34      8.29 o 
   5  18  -5        6.02        9.60      5.76 o 
  -2  19  -5       54.03       56.28     14.76 o 
  -1  19  -5      178.69      209.01     25.91 o 
   0  19  -5      201.98      213.46     15.59 o 
   1  19  -5       80.52       87.12      8.32 o 
   2  19  -5       51.60       48.88      8.76 o 
   3  19  -5      103.91      102.32     13.21 o 
   4  19  -5       57.49       52.73     21.15 o 
   5  19  -5        5.29       10.41      5.53 o 
  -2  20  -5       26.64       31.76     12.14 o 
  -1  20  -5       10.44       25.27     10.02 o 
   0  20  -5       99.31      107.26     11.64 o 
   1  20  -5       30.89       29.65      5.17 o 
   2  20  -5      146.35      152.60     15.26 o 
   3  20  -5       51.79       33.08      8.13 o 
   4  20  -5       23.83       22.46      7.46 o 
   5  20  -5        3.57       16.83      7.19 o 
  -2  21  -5       73.10       81.28     17.88 o 
  -1  21  -5        7.99       23.00     10.27 o 
   0  21  -5      161.14      182.46     24.36 o 
   1  21  -5      183.25      202.49     13.15 o 
   2  21  -5        2.49        2.93      4.35 o 
   3  21  -5       22.72       21.93      6.95 o 
   4  21  -5        0.53       -4.29      4.29 o 
   5  21  -5        8.69       11.74      5.79 o 
  -2  22  -5       31.15       23.51     10.64 o 
  -1  22  -5      227.56      269.13     30.96 o 
   0  22  -5       73.84       93.69     18.36 o 
   1  22  -5       16.13       16.26      4.13 o 
   2  22  -5       41.32       39.70     13.73 o 
   3  22  -5       17.97       18.71      9.96 o 
   4  22  -5        4.22        6.11      3.71 o 
   5  22  -5       10.96        7.00      5.83 o 
  -3  23  -5       32.06       57.40     17.26 o 
  -2  23  -5       53.42       52.79     15.33 o 
  -1  23  -5       24.25       33.84     12.58 o 
   0  23  -5       60.44       90.39     18.26 o 
   1  23  -5       45.24       52.01      7.11 o 
   2  23  -5       13.94       17.67      6.26 o 
   3  23  -5        6.36        7.72      4.64 o 
   4  23  -5        5.99        9.56      8.65 o 
  -3  24  -5       48.16       55.09     17.73 o 
  -2  24  -5        3.83        4.51      6.33 o 
  -1  24  -5       23.93       27.90     11.26 o 
   0  24  -5        3.17        2.83      7.14 o 
   1  24  -5       37.91       37.67      6.08 o 
   2  24  -5        7.89       17.33      6.02 o 
   3  24  -5        6.36        9.26      5.58 o 
   4  24  -5        8.48        6.58      7.48 o 
  -3  25  -5        4.18        9.45      8.59 o 
  -2  25  -5        8.70       -1.89      5.59 o 
  -1  25  -5       36.01       52.90     16.19 o 
   0  25  -5       20.64       49.45     14.08 o 
   1  25  -5       23.04       24.29      5.26 o 
   2  25  -5        0.48       -0.36      2.82 o 
   3  25  -5        2.54        3.74     10.45 o 
   4  25  -5        0.90       -2.34      3.93 o 
  -3  26  -5       17.27       18.05     11.85 o 
  -2  26  -5        2.21        3.10      6.24 o 
  -1  26  -5       42.78       47.30     15.58 o 
   0  26  -5       12.11       28.67     11.21 o 
   1  26  -5        5.53        3.34      3.27 o 
   2  26  -5        3.42        7.75      4.53 o 
   3  26  -5        7.80        2.27      4.35 o 
  -3  27  -5        4.82       -1.02      5.79 o 
  -2  27  -5        3.54       20.17     11.37 o 
  -1  27  -5        2.07        1.77      7.24 o 
   0  27  -5        5.90       -5.61      6.86 o 
   1  27  -5        1.10        2.90      4.06 o 
   2  27  -5        1.28       -4.35      4.35 o 
   3  27  -5        0.17       -0.28      8.07 o 
  -2  28  -5        0.23       -8.54      8.54 o 
  -1  28  -5       13.83       26.32     12.38 o 
   0  28  -5        2.06        4.22      8.43 o 
   1  28  -5       17.58       27.28     11.84 o 
   2  28  -5        4.38        7.18      4.23 o 
  -2  29  -5       11.21        4.82      7.55 o 
  -1  29  -5        0.65       13.98     10.70 o 
   0  29  -5        2.07        0.94      4.35 o 
   1  29  -5        3.31       13.12      9.51 o 
   2  29  -5        2.25       -3.44      7.87 o 
  -1  30  -5        1.22       -6.56      9.06 o 
   0  30  -5        4.75       -8.63      8.63 o 
   1  30  -5        3.36       -3.25      6.18 o 
  -5   0  -4      279.22      256.06     18.32 o 
  -4   0  -4      307.93      293.74     13.81 o 
  -3   0  -4      166.98      157.44     11.50 o 
  -2   0  -4     1477.64     1437.76     34.80 o 
  -1   0  -4     5907.30     5882.54     88.45 o 
   2   0  -4     2701.96     2637.59     36.96 o 
   3   0  -4      295.66      304.40     25.03 o 
   4   0  -4       66.00       55.96     13.14 o 
   5   0  -4      117.37      153.68     24.10 o 
   6   0  -4       10.68        7.51      6.11 o 
   7   0  -4       38.47       73.02     19.77 o 
  -6   1  -4        1.72        1.03      5.16 o 
  -5   1  -4       32.52       22.19      3.47 o 
  -4   1  -4       77.01       74.73      6.16 o 
  -3   1  -4        3.54        2.23      1.28 o 
  -2   1  -4       38.08       34.73      2.72 o 
  -1   1  -4     1399.69     1429.67     12.70 o 
   0   1  -4    29087.38    27055.39    141.68 o 
   2   1  -4     1176.66     1129.97     26.88 o 
   3   1  -4       89.24      105.84     10.98 o 
   4   1  -4       84.06       76.25     10.78 o 
   5   1  -4       55.02       52.94     10.02 o 
   6   1  -4       18.83       22.80      7.95 o 
   7   1  -4        2.31        1.75      4.95 o 
  -6   2  -4       45.92       42.72     14.84 o 
  -5   2  -4      230.52      217.07      9.66 o 
  -4   2  -4       31.68       31.80      3.70 o 
  -3   2  -4       24.29       18.92      2.17 o 
  -2   2  -4      102.39      104.76      5.34 o 
  -1   2  -4    11880.95    11378.29     72.56 o 
   0   2  -4      997.50     1040.45     27.46 o 
   3   2  -4      837.25      810.07     25.09 o 
   4   2  -4      157.30      154.08     11.22 o 
   5   2  -4       69.69       58.89     32.88 o 
   6   2  -4        8.41       12.04      9.19 o 
   7   2  -4       22.28       21.52      8.36 o 
  -6   3  -4        5.72        7.36      6.54 o 
  -5   3  -4      282.69      262.61     15.84 o 
  -4   3  -4      133.35      130.66      7.65 o 
  -3   3  -4      332.59      318.00      9.69 o 
  -2   3  -4      447.93      420.70     13.42 o 
  -1   3  -4     3228.22     3131.10     36.40 o 
   0   3  -4       59.72       66.38      6.52 o 
   3   3  -4      275.30      283.63     15.46 o 
   4   3  -4      153.27      166.53     11.60 o 
   5   3  -4       53.47       38.81     20.19 o 
   6   3  -4        5.58       -2.95      4.92 o 
   7   3  -4        0.99       -3.97      4.61 o 
  -7   4  -4        6.49       -2.84      6.98 o 
  -6   4  -4        4.83        4.74      6.07 o 
  -5   4  -4       39.10       32.25      5.49 o 
  -4   4  -4      119.83      135.57      8.24 o 
  -3   4  -4       37.95       31.64      3.23 o 
  -2   4  -4       96.62      105.24      7.53 o 
  -1   4  -4     2515.04     2429.68     49.38 o 
   0   4  -4      846.04      836.49     19.68 o 
   3   4  -4      174.21      178.52     18.74 o 
   4   4  -4       17.88       16.53      3.67 o 
   5   4  -4       14.17       21.63      5.26 o 
   6   4  -4        7.81        2.87      4.21 o 
   7   4  -4        4.25        2.70      4.30 o 
  -7   5  -4        7.52        7.88      8.48 o 
  -6   5  -4       21.64       36.24      8.60 o 
  -5   5  -4      148.71      139.38      8.61 o 
  -4   5  -4       26.79       25.78      3.64 o 
  -3   5  -4      108.66       90.12      5.00 o 
  -2   5  -4       84.30      115.91     13.45 o 
  -1   5  -4      655.45      660.74     27.02 o 
   0   5  -4     1066.58     1037.29     25.26 o 
   1   5  -4      436.85      465.96     22.77 o 
   2   5  -4      883.33      904.39     36.48 o 
   3   5  -4       42.16       41.31      9.06 o 
   4   5  -4       58.44       44.07      6.19 o 
   5   5  -4       86.66       78.51     13.34 o 
   6   5  -4       28.25       33.68      9.68 o 
   7   5  -4       13.89        5.66      6.64 o 
  -7   6  -4        2.03        5.92      7.35 o 
  -6   6  -4       22.07       29.42      7.10 o 
  -5   6  -4      130.26      123.70     20.15 o 
  -4   6  -4      158.87      166.73      7.94 o 
  -3   6  -4       43.99       45.70      3.23 o 
  -2   6  -4      657.15      710.14     34.24 o 
  -1   6  -4      574.28      590.53     27.02 o 
   0   6  -4      927.82      899.53     16.09 o 
   1   6  -4      230.24      217.93     16.00 o 
   2   6  -4       44.90       42.65      8.48 o 
   3   6  -4       39.29       36.14      9.26 o 
   4   6  -4      112.55      130.52     10.70 o 
   5   6  -4        9.77        5.59      3.39 o 
   6   6  -4       27.80       38.04     10.09 o 
   7   6  -4        5.19       19.05      8.07 o 
  -7   7  -4        4.02        6.22      7.68 o 
  -6   7  -4        2.89        4.30      6.22 o 
  -5   7  -4      120.75      120.87     10.72 o 
  -4   7  -4       10.38        8.95      2.97 o 
  -3   7  -4      246.73      227.16     16.41 o 
  -2   7  -4      220.61      228.45     20.17 o 
  -1   7  -4      978.31      947.50     36.08 o 
   0   7  -4       38.93       39.41      3.54 o 
   1   7  -4      614.49      639.52     28.39 o 
   2   7  -4       34.73       38.28      8.35 o 
   3   7  -4      217.52      242.08     21.89 o 
   4   7  -4      136.32      126.09     10.76 o 
   5   7  -4       37.50       51.03      9.69 o 
   6   7  -4        4.63        8.48      5.80 o 
   7   7  -4        2.19        2.96      4.52 o 
  -7   8  -4        1.77       10.84     10.39 o 
  -6   8  -4       40.32       39.38     15.00 o 
  -5   8  -4      129.25      147.25     13.12 o 
  -4   8  -4      132.88      125.42      9.02 o 
  -3   8  -4      315.52      310.04     19.57 o 
  -2   8  -4     1371.99     1296.31     49.67 o 
  -1   8  -4      701.73      815.57     35.08 o 
   0   8  -4      494.03      465.49     12.83 o 
   1   8  -4      904.87      966.80     23.14 o 
   2   8  -4      145.83      142.53     15.32 o 
   3   8  -4      139.17      158.50     18.02 o 
   4   8  -4      324.35      364.57     32.50 o 
   5   8  -4       73.94       71.34     11.82 o 
   6   8  -4        1.23        4.68      4.09 o 
   7   8  -4        1.82        2.23      4.81 o 
  -6   9  -4       11.24       23.14     13.09 o 
  -5   9  -4       52.65       48.38     15.81 o 
  -4   9  -4       74.97       68.13      6.53 o 
  -3   9  -4      328.15      318.72     20.41 o 
  -2   9  -4      788.94      878.90     42.24 o 
  -1   9  -4      729.07      721.55     34.24 o 
   0   9  -4      706.41      793.77     17.63 o 
   1   9  -4      891.15      881.56     22.65 o 
   2   9  -4       32.91       35.83      8.47 o 
   3   9  -4      538.74      557.73     25.45 o 
   4   9  -4      358.13      388.40     23.92 o 
   5   9  -4       21.08       26.92      9.60 o 
   6   9  -4        3.67        8.16      8.84 o 
   7   9  -4        1.53        4.11      5.69 o 
  -6  10  -4       26.22       21.51     12.48 o 
  -5  10  -4       75.99       81.55     20.59 o 
  -4  10  -4      103.10       94.88      7.81 o 
  -3  10  -4       46.21       65.91     15.72 o 
  -2  10  -4       74.37       66.39     12.14 o 
  -1  10  -4      505.65      535.13     31.13 o 
   0  10  -4       32.59       41.86      5.59 o 
   1  10  -4      502.88      576.86     18.95 o 
   2  10  -4      106.93      135.50     15.80 o 
   3  10  -4       38.03       31.05      6.57 o 
   4  10  -4      195.16      204.81     17.64 o 
   5  10  -4        7.82        7.04      4.35 o 
   6  10  -4       18.10       24.77      8.15 o 
  -6  11  -4        1.05        0.45      5.46 o 
  -5  11  -4       17.61       15.37      9.87 o 
  -4  11  -4       36.72       45.96     14.73 o 
  -3  11  -4       12.66       24.23      8.55 o 
  -2  11  -4       70.14       80.55     13.62 o 
  -1  11  -4      186.77      214.91     20.30 o 
   0  11  -4      142.57      158.41      8.59 o 
   1  11  -4      605.80      671.85     17.90 o 
   2  11  -4      254.17      275.99     22.48 o 
   3  11  -4      303.92      306.14     19.47 o 
   4  11  -4       13.53        7.96      9.80 o 
   5  11  -4       59.19       83.49     12.71 o 
   6  11  -4        2.35       -1.51      5.69 o 
  -6  12  -4       45.18       58.44     18.13 o 
  -4  12  -4      142.29      156.53     25.42 o 
  -3  12  -4      109.15       94.73     18.84 o 
  -2  12  -4        3.91        3.89      3.56 o 
  -1  12  -4      190.67      213.61     21.15 o 
   0  12  -4      142.51      140.84      8.51 o 
   1  12  -4      366.75      412.61     12.58 o 
   2  12  -4       28.17       29.94      6.03 o 
   3  12  -4        3.97        4.44      4.12 o 
   4  12  -4      114.58      108.12     21.33 o 
   5  12  -4       33.33       28.41      7.69 o 
   6  12  -4        8.69       15.82      6.36 o 
  -6  13  -4        3.38       -9.66      9.66 o 
  -4  13  -4        8.97        7.95      5.84 o 
  -3  13  -4      182.63      214.79     28.36 o 
  -2  13  -4      195.39      207.36     25.82 o 
  -1  13  -4       68.40       80.01      9.66 o 
   0  13  -4      239.90      274.29     15.02 o 
   1  13  -4      472.24      510.41     18.10 o 
   2  13  -4      267.22      275.32     17.28 o 
   3  13  -4      395.33      458.50     42.98 o 
   4  13  -4       24.17       13.93      5.70 o 
   5  13  -4        0.23        4.96      4.80 o 
   6  13  -4        6.66        7.66      7.35 o 
  -6  14  -4        2.23        0.65      7.05 o 
  -4  14  -4       54.03       49.40     16.47 o 
  -3  14  -4      136.09      137.70     23.31 o 
  -2  14  -4      129.05      161.51     21.49 o 
  -1  14  -4      237.07      222.98     13.62 o 
   0  14  -4      189.68      193.59     10.78 o 
   1  14  -4      177.08      189.71     10.28 o 
   2  14  -4      205.18      216.60     15.65 o 
   3  14  -4       23.27       26.08      6.33 o 
   4  14  -4      147.04      156.54     15.86 o 
   5  14  -4       27.81       24.61      7.67 o 
   6  14  -4        2.04       -3.37     10.93 o 
  -6  15  -4       13.13       10.05      7.40 o 
  -4  15  -4        6.83       17.03      9.54 o 
  -3  15  -4       70.60       85.16     19.29 o 
  -2  15  -4       28.29       27.78      7.54 o 
  -1  15  -4        5.83        6.02      2.94 o 
   0  15  -4      343.39      348.11     13.12 o 
   1  15  -4      398.37      404.06     15.52 o 
   2  15  -4      112.16      126.95     12.20 o 
   3  15  -4      360.12      374.42     24.26 o 
   4  15  -4       15.35       19.24      6.49 o 
   5  15  -4       13.43       17.10     12.80 o 
   6  15  -4        0.27       24.06     60.96 o 
  -6  16  -4        5.28       -8.72      8.72 o 
  -4  16  -4       66.99       86.49     20.34 o 
  -3  16  -4      175.22      176.48     27.63 o 
  -2  16  -4       83.05       95.07     13.03 o 
  -1  16  -4       47.15       54.53      9.26 o 
   0  16  -4      255.08      272.35     16.88 o 
   1  16  -4       49.14       52.29      5.19 o 
   2  16  -4       83.89       88.30     15.94 o 
   3  16  -4      161.75      187.90     16.53 o 
   4  16  -4        1.59        8.38      5.19 o 
   5  16  -4        2.88        5.41      3.71 o 
   6  16  -4        3.76        2.56      3.66 o 
  -6  17  -4        6.42       -4.41      7.59 o 
  -4  17  -4        8.52       -1.60      7.28 o 
  -3  17  -4       39.49       21.27     10.48 o 
  -2  17  -4     1024.10     1072.06     43.93 o 
  -1  17  -4      414.60      415.73     24.50 o 
   0  17  -4      175.25      177.50     12.25 o 
   1  17  -4       52.48       51.40      5.19 o 
   2  17  -4       72.97       59.41      8.98 o 
   3  17  -4      128.66      130.37     14.05 o 
   4  17  -4       92.89       93.24     13.03 o 
   5  17  -4       16.16       12.27      5.97 o 
   6  17  -4        3.76        2.66      7.77 o 
  -4  18  -4        2.48        0.05      7.44 o 
  -3  18  -4       46.04       44.03     14.77 o 
  -2  18  -4      115.83      183.17     26.90 o 
  -1  18  -4      330.93      372.73     24.23 o 
   0  18  -4      104.17      107.94     20.20 o 
   1  18  -4       22.66       21.82      3.91 o 
   2  18  -4       25.73       49.26      8.53 o 
   3  18  -4        7.19        4.15      3.70 o 
   4  18  -4       37.00       28.84      7.69 o 
   5  18  -4       16.55       21.62      7.08 o 
  -4  19  -4        1.22       -3.60      6.73 o 
  -3  19  -4        7.53        0.40      6.75 o 
  -2  19  -4      240.60      263.56     32.09 o 
  -1  19  -4      309.29      405.15     25.47 o 
   0  19  -4       71.76       83.08      8.44 o 
   1  19  -4       56.29       61.36      5.73 o 
   2  19  -4      242.78      284.49     24.06 o 
   3  19  -4       78.67       86.91     11.82 o 
   4  19  -4       25.56       37.80      8.28 o 
   5  19  -4        2.88        4.96      4.90 o 
  -3  20  -4       17.33       31.62     14.03 o 
  -2  20  -4       27.29       48.78     14.59 o 
  -1  20  -4       85.13       97.71     13.11 o 
   0  20  -4       53.06       57.51      9.74 o 
   1  20  -4      119.11      104.36      9.09 o 
   2  20  -4      132.15      129.86      9.43 o 
   3  20  -4      134.11      138.43     15.31 o 
   4  20  -4        5.28        5.20      4.53 o 
   5  20  -4       20.99       31.82      8.37 o 
  -2  21  -4       23.19       29.62      9.28 o 
  -1  21  -4      116.07      112.55     14.26 o 
   0  21  -4       54.99       46.52     13.96 o 
   1  21  -4        6.17        5.55      3.68 o 
   2  21  -4        3.09        0.48      2.76 o 
   3  21  -4       14.75       11.33      6.09 o 
   4  21  -4       65.64       78.98     12.47 o 
   5  21  -4        1.27        0.25      3.80 o 
  -2  22  -4       51.92       55.59     11.17 o 
  -1  22  -4       33.40       53.00     10.30 o 
   0  22  -4       64.45       67.57     11.41 o 
   1  22  -4       21.16       20.64      4.57 o 
   2  22  -4       37.80       35.88      5.12 o 
   3  22  -4       24.91       32.52      8.03 o 
   4  22  -4        4.06       -0.05      3.57 o 
   5  22  -4        3.68        4.47      5.80 o 
  -2  23  -4       20.38       15.37      6.72 o 
  -1  23  -4       50.56       47.98     10.14 o 
   0  23  -4       29.26       27.61      8.01 o 
   1  23  -4       25.98       25.65      5.06 o 
   2  23  -4        3.22       -0.17      3.16 o 
   3  23  -4        1.95       -4.81      4.81 o 
   4  23  -4        0.39        3.65      3.43 o 
  -2  24  -4        0.00       -0.71      3.71 o 
  -1  24  -4       12.98       13.00      7.09 o 
   0  24  -4       20.52       28.08      7.78 o 
   1  24  -4       27.99       25.70      4.82 o 
   2  24  -4        4.43        5.42      4.83 o 
   3  24  -4       11.60        8.69      4.83 o 
   4  24  -4        1.72       -3.61      4.17 o 
  -2  25  -4        2.34        3.93      6.00 o 
  -1  25  -4       17.37       17.61      8.66 o 
   0  25  -4       25.51       30.74     14.54 o 
   1  25  -4        2.91       -2.55      2.55 o 
   2  25  -4       10.36       14.63      7.48 o 
   3  25  -4        5.29        5.66      4.13 o 
   4  25  -4        0.61        1.74      3.63 o 
  -3  26  -4        0.33        3.24      7.78 o 
  -2  26  -4       12.65       15.51     13.56 o 
  -1  26  -4        6.11       12.98      6.60 o 
   0  26  -4       25.77       32.36     12.02 o 
   1  26  -4        0.40        1.17      2.56 o 
   2  26  -4        0.11       -4.33      4.33 o 
   3  26  -4        0.55        0.33      7.59 o 
  -3  27  -4        0.64        5.85      7.00 o 
  -2  27  -4        5.40        3.03      5.56 o 
  -1  27  -4       24.39       29.29      9.12 o 
   0  27  -4       23.34       30.75     12.32 o 
   1  27  -4        6.26        9.52      7.64 o 
   2  27  -4        4.70        4.40      4.01 o 
   3  27  -4       10.05        8.84      4.88 o 
  -3  28  -4        9.68       10.82      8.58 o 
  -2  28  -4        2.61        2.73      5.51 o 
  -1  28  -4        0.10        8.08      8.98 o 
   0  28  -4       14.03       18.64      9.70 o 
   1  28  -4        0.97        9.39      5.66 o 
   2  28  -4        1.62       -4.06      4.06 o 
   3  28  -4        1.56        5.46      5.34 o 
  -2  29  -4        0.49      -12.12     12.12 o 
  -1  29  -4       17.57        9.21      9.32 o 
   0  29  -4        2.39       15.42     10.25 o 
   1  29  -4       29.05       35.17     13.52 o 
   2  29  -4        0.27        3.17      3.64 o 
  -1  30  -4        0.08       10.83      8.91 o 
   0  30  -4        1.06       12.18      8.70 o 
   1  30  -4        0.41       -1.62      4.29 o 
  -5   1  -3      130.75      116.95      8.37 o 
  -4   1  -3      346.89      321.70     15.14 o 
  -3   1  -3     1870.65     1803.31     23.86 o 
  -2   1  -3      509.48      482.46     10.79 o 
  -1   1  -3     5121.43     4807.58     58.85 o 
   0   1  -3     6271.98     6368.67     59.15 o 
   2   1  -3      418.63      413.37     17.75 o 
   3   1  -3     2300.49     2359.27     61.18 o 
   4   1  -3       80.85       93.53     11.70 o 
   5   1  -3       28.25       33.65      8.10 o 
   6   1  -3        9.25       -0.77      4.74 o 
   7   1  -3       42.12       38.64     10.95 o 
  -6   2  -3       40.60       39.47     13.85 o 
  -5   2  -3       15.83        7.94      2.33 o 
  -4   2  -3      155.92      137.03      6.73 o 
  -3   2  -3       62.75       58.97      4.28 o 
  -2   2  -3     2330.31     2167.37     18.73 o 
  -1   2  -3     8911.68     8547.28     40.17 o 
   3   2  -3      378.04      393.36     17.77 o 
   4   2  -3        5.95        7.33      2.89 o 
   5   2  -3       37.16       38.91     12.39 o 
   6   2  -3       29.54       18.73      7.31 o 
   7   2  -3        2.51        0.61      6.24 o 
  -6   3  -3       34.91       52.59     16.30 o 
  -5   3  -3       94.52       89.41      6.28 o 
  -4   3  -3      168.89      161.55      7.54 o 
  -3   3  -3      256.78      253.26      8.38 o 
  -2   3  -3     4615.03     4469.26     58.41 o 
  -1   3  -3     5884.66     5494.61     67.57 o 
   0   3  -3     1258.89     1331.61     21.58 o 
   2   3  -3      601.90      629.52     28.73 o 
   3   3  -3      635.00      669.80     23.43 o 
   4   3  -3        6.41        3.20      3.39 o 
   5   3  -3       79.56       90.18     12.76 o 
   6   3  -3       13.64       14.10      5.99 o 
   7   3  -3       25.66       44.16     15.84 o 
  -7   4  -3        8.91       -7.88      8.39 o 
  -6   4  -3       31.35       33.50      7.69 o 
  -5   4  -3      248.95      268.04     19.22 o 
  -4   4  -3       38.59       37.32      3.22 o 
  -3   4  -3      761.04      777.87     12.70 o 
  -2   4  -3      481.44      470.61     10.82 o 
  -1   4  -3     4523.42     4374.96     63.68 o 
   0   4  -3     3573.00     3492.57     37.66 o 
   2   4  -3     1111.18     1072.01     37.36 o 
   3   4  -3       18.39       17.72      8.57 o 
   4   4  -3       71.23       70.01      7.68 o 
   5   4  -3      288.96      313.68     32.05 o 
   6   4  -3       18.09       20.19      7.57 o 
   7   4  -3        9.25       18.63      8.78 o 
  -7   5  -3        2.33       -6.04      7.45 o 
  -6   5  -3       74.42       74.09     11.14 o 
  -5   5  -3      189.71      173.63      9.58 o 
  -4   5  -3      226.75      217.22      7.05 o 
  -3   5  -3       90.78       98.67      5.80 o 
  -2   5  -3      428.30      396.64     10.17 o 
  -1   5  -3       46.40       38.82      6.51 o 
   0   5  -3      785.04      815.51     15.97 o 
   2   5  -3     1033.74     1044.21     36.90 o 
   3   5  -3       86.00       88.01     12.73 o 
   4   5  -3        3.99        0.66      2.21 o 
   5   5  -3       66.52       91.92     26.55 o 
   6   5  -3       14.70       31.82      9.37 o 
   7   5  -3        0.68       -1.94      5.73 o 
  -7   6  -3       14.46       12.41     10.83 o 
  -6   6  -3       13.38       15.81      4.98 o 
  -5   6  -3       65.06       65.55      5.31 o 
  -4   6  -3       74.93       75.39      5.32 o 
  -3   6  -3       61.41       60.04      5.56 o 
  -2   6  -3     1094.78     1186.79     56.66 o 
  -1   6  -3      974.06      927.62     32.90 o 
   0   6  -3     3493.49     3530.55     71.62 o 
   2   6  -3      482.02      504.48     25.88 o 
   3   6  -3      905.60      992.48     41.66 o 
   4   6  -3       32.68       34.03      5.73 o 
   5   6  -3       98.95      120.57     15.03 o 
   6   6  -3        7.08        6.74      5.26 o 
   7   6  -3       10.32        4.43     11.51 o 
  -7   7  -3        4.64       17.01     10.77 o 
  -6   7  -3       38.88       54.31     17.16 o 
  -5   7  -3       71.70       78.26      9.74 o 
  -4   7  -3      229.47      222.52      9.86 o 
  -3   7  -3      369.07      367.89     12.18 o 
  -2   7  -3      119.12      103.96     13.41 o 
  -1   7  -3     2625.41     2644.58     58.81 o 
   0   7  -3      498.99      533.14     14.69 o 
   1   7  -3      768.20      784.40     18.66 o 
   2   7  -3      612.94      684.26     30.93 o 
   3   7  -3      157.03      184.00     18.27 o 
   4   7  -3      128.37      130.99     10.81 o 
   5   7  -3       26.76       23.71      7.06 o 
   6   7  -3       39.67       49.96     15.41 o 
   7   7  -3        0.62       -1.00      9.06 o 
  -7   8  -3        2.20       -0.87      5.72 o 
  -6   8  -3        9.41       -3.32      6.59 o 
  -5   8  -3        3.26        2.74      1.39 o 
  -4   8  -3       39.43       35.91      3.94 o 
  -3   8  -3       28.80       28.94      3.43 o 
  -2   8  -3      246.51      268.97     22.67 o 
  -1   8  -3      669.75      640.39     30.43 o 
   0   8  -3      887.84      910.23     24.88 o 
   1   8  -3      299.40      295.66     11.94 o 
   2   8  -3      120.70      121.56     13.50 o 
   3   8  -3        4.36        4.56      4.00 o 
   4   8  -3       72.33       77.25      8.68 o 
   5   8  -3       90.84      106.60     13.66 o 
   6   8  -3        4.84       -0.84     10.42 o 
   7   8  -3        2.85        3.45      4.60 o 
  -7   9  -3        3.94       13.75     10.01 o 
  -6   9  -3       28.02       27.99     12.80 o 
  -5   9  -3       91.84      112.84     15.94 o 
  -4   9  -3      281.10      272.03     14.04 o 
  -3   9  -3       34.86       39.32      4.19 o 
  -2   9  -3      800.51      918.82     42.90 o 
  -1   9  -3      523.77      535.06     22.77 o 
   0   9  -3     1042.55     1062.92     19.50 o 
   1   9  -3      226.34      222.43      9.13 o 
   2   9  -3      960.34     1057.54     40.05 o 
   3   9  -3      593.01      612.32     33.97 o 
   4   9  -3      499.93      532.55     22.19 o 
   5   9  -3       80.84       79.29     12.09 o 
   6   9  -3       30.70       43.05     10.58 o 
   7   9  -3        3.04        2.31      6.24 o 
  -6  10  -3        4.56        1.62      6.82 o 
  -5  10  -3       21.99       21.73      8.43 o 
  -4  10  -3       48.94       41.03      5.58 o 
  -3  10  -3       44.77       48.17      6.52 o 
  -2  10  -3      444.97      464.27     31.43 o 
  -1  10  -3       26.54       28.92      5.37 o 
   0  10  -3     1352.15     1408.61     22.52 o 
   1  10  -3      854.01      907.06     22.58 o 
   2  10  -3      403.27      464.07     27.03 o 
   3  10  -3      136.24      136.47     15.24 o 
   4  10  -3      320.66      309.53     21.07 o 
   5  10  -3        4.10        1.00      3.79 o 
   6  10  -3        3.28        4.80      4.79 o 
   7  10  -3        1.14        9.21      6.34 o 
  -6  11  -3       24.34       28.40     13.08 o 
  -5  11  -3       22.22       20.08     11.53 o 
  -4  11  -3      200.05      188.84     14.09 o 
  -3  11  -3       73.59       72.60     11.04 o 
  -2  11  -3      203.94      191.63     20.71 o 
  -1  11  -3      694.68      729.33     26.78 o 
   0  11  -3     2768.15     2912.26     32.32 o 
   1  11  -3      463.43      501.60     12.80 o 
   2  11  -3      465.36      482.03     28.13 o 
   3  11  -3      221.66      228.55     24.56 o 
   4  11  -3       14.26       10.98      5.24 o 
   5  11  -3      160.80      164.50     17.21 o 
   6  11  -3       69.25       91.69     15.03 o 
  -6  12  -3        1.84        7.31      9.03 o 
  -5  12  -3        2.42       -0.38      6.52 o 
  -4  12  -3        2.28        1.35      1.57 o 
  -3  12  -3       95.79      131.30     14.84 o 
  -2  12  -3      189.78      196.53     16.02 o 
  -1  12  -3      286.74      309.56     28.56 o 
   0  12  -3       85.90       92.62      6.09 o 
   1  12  -3      291.83      299.04     12.45 o 
   2  12  -3      106.25      112.74     10.57 o 
   3  12  -3       38.22       61.31     18.97 o 
   4  12  -3      251.94      248.60     19.20 o 
   5  12  -3       13.49       17.68      6.39 o 
   6  12  -3        4.06       11.07      5.44 o 
  -6  13  -3        0.66       10.68      9.56 o 
  -5  13  -3       26.95        8.79      8.59 o 
  -4  13  -3       31.77       48.89     14.64 o 
  -3  13  -3      121.38      121.04     17.48 o 
  -2  13  -3      545.48      570.96     27.89 o 
  -1  13  -3      512.91      549.29     20.47 o 
   0  13  -3      506.45      532.23     16.99 o 
   1  13  -3      544.91      575.42     15.27 o 
   2  13  -3      261.81      270.36     16.68 o 
   3  13  -3      160.80      166.68     14.33 o 
   4  13  -3      384.89      399.15     25.60 o 
   5  13  -3       20.40       29.05     15.02 o 
   6  13  -3       14.52       13.21     14.79 o 
  -6  14  -3       27.82       31.06      9.65 o 
  -5  14  -3        4.63        0.13      7.48 o 
  -4  14  -3       56.59       42.74     13.96 o 
  -3  14  -3       20.61       60.77     42.86 o 
  -2  14  -3      177.43      193.73     17.11 o 
  -1  14  -3       62.73       69.91      6.70 o 
   0  14  -3      124.41      118.79      7.40 o 
   1  14  -3      238.09      244.01     10.41 o 
   2  14  -3       96.69      108.43     11.00 o 
   3  14  -3        5.12        6.43      2.96 o 
   4  14  -3       38.95       52.78      9.27 o 
   5  14  -3       33.00       28.03      7.58 o 
   6  14  -3        2.10       -6.01      6.01 o 
  -6  15  -3        1.74       -1.08      5.00 o 
  -5  15  -3       25.98       25.42     12.73 o 
  -4  15  -3       87.24       62.08     17.86 o 
  -3  15  -3       18.04       23.38      7.31 o 
  -2  15  -3      153.25      133.85     14.65 o 
  -1  15  -3      398.24      399.91     18.89 o 
   0  15  -3        9.86       17.42      3.77 o 
   1  15  -3      157.82      159.48      8.73 o 
   2  15  -3       29.31       32.13      6.09 o 
   3  15  -3       14.18        9.27      4.20 o 
   4  15  -3       20.73       18.18      5.78 o 
   5  15  -3        4.38        0.72      5.10 o 
   6  15  -3       10.49       -1.74      5.20 o 
  -6  16  -3        1.12       15.18      6.71 o 
  -5  16  -3       48.59       50.67     17.01 o 
  -4  16  -3       38.10       36.74     10.75 o 
  -3  16  -3      175.45      168.19     18.25 o 
  -2  16  -3       44.88       34.81      8.36 o 
  -1  16  -3      490.01      512.76     26.84 o 
   0  16  -3      246.68      232.67     13.45 o 
   1  16  -3       75.52       78.13      7.30 o 
   2  16  -3      102.09       96.26     10.83 o 
   3  16  -3       22.08       15.34      5.10 o 
   4  16  -3      200.83      233.87     19.40 o 
   5  16  -3       17.75       12.34      7.99 o 
   6  16  -3        9.64        0.78      4.64 o 
  -6  17  -3        0.20       -0.98      5.83 o 
  -5  17  -3       10.15       -5.90      7.72 o 
  -4  17  -3        1.51       -6.68      6.68 o 
  -3  17  -3       24.96       21.71      8.63 o 
  -2  17  -3       47.59       52.13     11.04 o 
  -1  17  -3      105.71      125.66     11.08 o 
   0  17  -3      330.00      351.20     16.95 o 
   1  17  -3      222.92      229.88     12.76 o 
   2  17  -3       24.69       23.06      5.88 o 
   3  17  -3       82.67       93.70     11.81 o 
   4  17  -3       21.40       15.09      5.43 o 
   5  17  -3        3.15       -2.30      7.04 o 
   6  17  -3        2.05        0.83      5.88 o 
  -5  18  -3       12.28       19.68     12.65 o 
  -4  18  -3       31.66       11.02      5.65 o 
  -3  18  -3        1.48        1.30      8.41 o 
  -2  18  -3      648.88      687.52     35.44 o 
  -1  18  -3      312.55      294.07     17.29 o 
   0  18  -3      131.31      139.75     10.43 o 
   1  18  -3       11.05        8.03      2.63 o 
   2  18  -3      208.42      205.15     10.12 o 
   3  18  -3       59.47       66.19     10.15 o 
   4  18  -3       49.96       55.38      9.85 o 
   5  18  -3        7.67        7.81      4.48 o 
   6  18  -3       11.87       18.38     12.24 o 
  -5  19  -3        5.09       14.04     12.15 o 
  -4  19  -3        3.89        6.45      6.53 o 
  -3  19  -3      121.97      127.15     17.01 o 
  -2  19  -3       47.01       56.36     26.10 o 
  -1  19  -3      398.25      414.04     21.00 o 
   0  19  -3       29.26       36.22      7.82 o 
   1  19  -3      118.54      130.14      8.80 o 
   2  19  -3       49.70       60.72      5.79 o 
   3  19  -3       58.03       55.25      9.59 o 
   4  19  -3       20.23       17.46      6.76 o 
   5  19  -3        8.06        4.44      4.03 o 
  -5  20  -3       11.93        6.82      8.64 o 
  -4  20  -3       13.49       11.32      5.85 o 
  -3  20  -3        3.70        5.14      5.51 o 
  -2  20  -3        3.70        0.09      4.28 o 
  -1  20  -3       42.95       47.33      7.66 o 
   0  20  -3      147.50      176.04     18.44 o 
   1  20  -3       15.74        8.35      2.92 o 
   2  20  -3       58.72       56.97      5.71 o 
   3  20  -3       35.27       26.90      8.27 o 
   4  20  -3       10.02       16.59     11.41 o 
   5  20  -3        0.06       -2.95      6.25 o 
  -5  21  -3        7.54        4.30      8.56 o 
  -4  21  -3        5.30        2.32      4.80 o 
  -3  21  -3       26.30       24.16      8.61 o 
  -2  21  -3       18.75       17.98      7.53 o 
  -1  21  -3      346.59      390.65     21.33 o 
   0  21  -3       53.32       53.09      9.50 o 
   1  21  -3       54.22       52.43      7.10 o 
   2  21  -3        5.24        5.44      2.21 o 
   3  21  -3       69.79       86.95     15.88 o 
   4  21  -3        3.60        2.31      3.12 o 
   5  21  -3       18.22       32.56      8.74 o 
  -5  22  -3        0.44        3.56      7.77 o 
  -4  22  -3        1.45        4.44      5.95 o 
  -3  22  -3        6.47        3.51      6.30 o 
  -2  22  -3       60.92       67.48     16.65 o 
  -1  22  -3        9.71       16.29      6.63 o 
   0  22  -3       39.18       52.98      9.62 o 
   1  22  -3      244.55      238.52     15.04 o 
   2  22  -3       29.09       24.74      5.72 o 
   3  22  -3        9.23       11.75      5.50 o 
   4  22  -3        5.99        4.66      4.59 o 
   5  22  -3        5.16       14.56      6.55 o 
  -4  23  -3        1.30        3.95      6.35 o 
  -3  23  -3        8.72       16.91      7.88 o 
  -2  23  -3       12.50       -3.86      4.36 o 
  -1  23  -3       78.98       75.68     12.20 o 
   0  23  -3      102.73       93.43     13.07 o 
   1  23  -3        9.72        9.09      3.71 o 
   2  23  -3       18.28       19.21      8.49 o 
   3  23  -3       19.64       29.64      7.79 o 
   4  23  -3        7.80       16.11      5.75 o 
  -4  24  -3        7.96        3.95      6.08 o 
  -3  24  -3       20.83       36.72     10.36 o 
  -2  24  -3        1.53        0.18      3.64 o 
  -1  24  -3       10.70       13.94      6.23 o 
   0  24  -3       45.88       57.14     15.62 o 
   1  24  -3      122.34      148.31     12.53 o 
   2  24  -3       23.01       30.95      7.71 o 
   3  24  -3        4.55       13.77      5.52 o 
   4  24  -3        7.73        4.61      6.32 o 
  -4  25  -3        6.75        1.14      5.16 o 
  -3  25  -3       15.62       32.54      9.87 o 
  -2  25  -3        9.21        8.00      7.82 o 
  -1  25  -3       54.21       66.66     17.05 o 
   0  25  -3       19.68       23.74      7.07 o 
   1  25  -3        0.50        3.60      3.45 o 
   2  25  -3       13.84       16.95      5.77 o 
   3  25  -3       12.53       14.82      4.83 o 
   4  25  -3        0.06        2.91      4.19 o 
  -4  26  -3        3.06      -10.47     10.47 o 
  -3  26  -3       12.67        8.05     10.47 o 
  -2  26  -3        0.75        2.93      4.46 o 
  -1  26  -3       18.99       25.06      8.08 o 
   0  26  -3       23.76       22.47     11.14 o 
   1  26  -3       17.22       21.13      5.26 o 
   2  26  -3        2.48        1.97      5.24 o 
   3  26  -3       10.10        6.82      3.62 o 
   4  26  -3        2.19        2.18      3.36 o 
  -3  27  -3        0.85       -5.46      7.19 o 
  -2  27  -3        2.15        3.83      4.72 o 
  -1  27  -3        2.34       -4.95      6.12 o 
   0  27  -3       10.60       14.35      6.35 o 
   1  27  -3        1.36       -5.93      5.93 o 
   2  27  -3        8.27       14.50      5.48 o 
   3  27  -3        0.82        1.82      2.80 o 
  -3  28  -3       17.03       15.31      7.22 o 
  -2  28  -3        6.91        6.13     10.24 o 
  -1  28  -3       17.70       20.34     10.63 o 
   0  28  -3        4.14        7.90      4.85 o 
   1  28  -3       13.20       13.42      5.82 o 
   2  28  -3        8.31       10.62      5.47 o 
   3  28  -3        5.42        5.42      3.92 o 
  -2  29  -3        1.14       10.57      7.25 o 
  -1  29  -3        7.63        5.28      4.46 o 
   0  29  -3        6.28       14.43      8.21 o 
   1  29  -3       14.71       32.32     13.01 o 
   2  29  -3        0.61       -2.77      5.18 o 
  -1  30  -3        1.39        4.63      5.33 o 
   0  30  -3        0.40        6.01      5.52 o 
   1  30  -3        6.51        7.92      7.04 o 
   0  31  -3        9.30       12.49      6.36 o 
  -5   0  -2      865.73      818.71     31.61 o 
  -4   0  -2      657.02      630.57     19.13 o 
  -3   0  -2      402.85      389.52     11.60 o 
  -2   0  -2     2640.57     2490.28     28.14 o 
  -1   0  -2    13585.87    12432.85     76.79 o 
   2   0  -2     3696.21     3628.63     55.53 o 
   4   0  -2       21.76       18.85      8.27 o 
   5   0  -2      218.19      227.20     28.54 o 
   6   0  -2       38.51       35.65     12.91 o 
   7   0  -2        4.22       -2.93      6.32 o 
  -5   1  -2        8.57        9.05      2.08 o 
  -4   1  -2      213.10      216.53      7.27 o 
  -3   1  -2       39.73       32.46      2.57 o 
  -2   1  -2      356.25      325.81      6.88 o 
  -1   1  -2     7739.42     7403.06     41.15 o 
   2   1  -2     1293.04     1290.26     25.84 o 
   3   1  -2     1720.37     1848.81     51.40 o 
   4   1  -2       38.37       47.37      8.43 o 
   5   1  -2       26.15       28.15      7.47 o 
   6   1  -2       55.07       46.86     10.24 o 
   7   1  -2        3.05        3.67      3.83 o 
  -6   2  -2       36.98       34.74     11.74 o 
  -5   2  -2      245.26      226.84      8.83 o 
  -4   2  -2      193.30      193.97      7.23 o 
  -3   2  -2      900.50      910.91     13.31 o 
  -2   2  -2      918.60      852.43     10.79 o 
  -1   2  -2    17010.70    15435.81    102.56 o 
   2   2  -2      243.84      230.05     11.09 o 
   3   2  -2      853.33      913.59     27.16 o 
   4   2  -2       36.25       30.37      5.05 o 
   5   2  -2       61.94       68.83     11.12 o 
   6   2  -2       12.11        7.64      5.51 o 
   7   2  -2        4.95        3.03      4.61 o 
  -6   3  -2        0.59        2.03      6.35 o 
  -5   3  -2      156.84      154.46      7.69 o 
  -4   3  -2        7.63        6.56      1.56 o 
  -3   3  -2      583.84      535.57     11.00 o 
  -2   3  -2      336.86      335.37      6.37 o 
  -1   3  -2     1043.86     1011.30     28.34 o 
   2   3  -2     1716.13     1713.94     44.01 o 
   3   3  -2      242.19      249.04     14.39 o 
   4   3  -2        1.39        2.28      3.16 o 
   5   3  -2        3.86        2.52      4.97 o 
   6   3  -2       29.41       24.56     14.13 o 
   7   3  -2       10.21        8.13      9.13 o 
  -6   4  -2       62.85       95.11     21.24 o 
  -5   4  -2      229.88      230.02      9.92 o 
  -4   4  -2      269.60      268.82      7.82 o 
  -3   4  -2       82.13       87.80      4.06 o 
  -2   4  -2      386.91      367.45      6.61 o 
  -1   4  -2     7599.54     7000.17     79.33 o 
   0   4  -2     2956.79     2834.22     42.29 o 
   2   4  -2      143.55      131.14     12.29 o 
   3   4  -2       25.80       10.78      5.53 o 
   4   4  -2       92.41       95.42      8.96 o 
   5   4  -2       89.00      113.22     16.07 o 
   6   4  -2       21.17       25.35      7.80 o 
   7   4  -2        0.26       -8.42      9.19 o 
  -7   5  -2        1.49        2.67      5.30 o 
  -6   5  -2      157.99      179.22     28.90 o 
  -5   5  -2        5.89        4.24      2.12 o 
  -4   5  -2       76.00       73.90      4.17 o 
  -3   5  -2      603.11      599.01     18.10 o 
  -2   5  -2     2262.52     2283.99     24.61 o 
  -1   5  -2      323.59      323.64     18.03 o 
   0   5  -2     2162.43     2010.17     38.65 o 
   2   5  -2      941.33      937.49     32.61 o 
   3   5  -2      590.54      633.50     23.51 o 
   4   5  -2      438.20      426.36     18.73 o 
   5   5  -2       74.68       77.32     11.81 o 
   6   5  -2       18.61       16.62      6.38 o 
   7   5  -2        3.88       10.27      5.17 o 
  -7   6  -2       12.20       10.09      8.95 o 
  -6   6  -2       13.55       -1.60      9.32 o 
  -5   6  -2       64.52       63.10      4.25 o 
  -4   6  -2      144.05      141.12      5.12 o 
  -3   6  -2      278.26      263.54      7.33 o 
  -2   6  -2       30.78       31.69      3.54 o 
  -1   6  -2     2189.53     2192.13     49.97 o 
   0   6  -2     3300.72     3245.24     33.22 o 
   1   6  -2     1551.21     1544.23     25.96 o 
   2   6  -2      644.57      674.21     28.11 o 
   3   6  -2      417.34      433.68     26.30 o 
   4   6  -2       98.20       98.28      9.24 o 
   5   6  -2       53.37       52.58      9.98 o 
   6   6  -2       79.81       87.80     31.19 o 
   7   6  -2       12.77       18.04      7.65 o 
  -7   7  -2        6.07        5.66      7.36 o 
  -6   7  -2       17.19       17.00      6.92 o 
  -5   7  -2       46.71       47.66      3.14 o 
  -4   7  -2       25.33       24.22      2.62 o 
  -3   7  -2      176.76      183.38      6.40 o 
  -2   7  -2     1723.12     1673.94     50.32 o 
  -1   7  -2     1788.36     1685.10     46.34 o 
   0   7  -2     1654.51     1628.89     27.97 o 
   1   7  -2      911.73      885.58     23.26 o 
   2   7  -2      591.78      636.29     27.85 o 
   3   7  -2      727.07      791.94     35.69 o 
   4   7  -2      562.01      568.29     22.24 o 
   5   7  -2       57.89       52.41      9.93 o 
   6   7  -2        7.88       19.04      7.70 o 
   7   7  -2        7.61        9.25      6.03 o 
  -7   8  -2       10.71       11.45      8.78 o 
  -6   8  -2       20.66       16.57      6.43 o 
  -5   8  -2       58.90       60.42      5.52 o 
  -4   8  -2       13.09       11.02      2.40 o 
  -3   8  -2      315.38      289.56      9.88 o 
  -2   8  -2     2581.07     2554.91     54.48 o 
  -1   8  -2      461.15      462.36     25.39 o 
   0   8  -2     1365.68     1376.18     36.67 o 
   1   8  -2      395.21      420.99     13.20 o 
   2   8  -2      422.81      435.88     23.50 o 
   3   8  -2       61.67       64.15     10.63 o 
   4   8  -2      331.75      335.88     17.26 o 
   5   8  -2      100.42       97.71     12.89 o 
   6   8  -2       24.93       27.43      8.77 o 
   7   8  -2        0.34       -1.70      5.57 o 
  -7   9  -2        5.79       10.87      8.90 o 
  -6   9  -2        3.88       -0.93      6.84 o 
  -5   9  -2       20.02       23.13      3.96 o 
  -4   9  -2        0.18        1.45      2.25 o 
  -3   9  -2       15.19       19.10      2.67 o 
  -2   9  -2      971.19     1100.50     45.98 o 
  -1   9  -2      546.99      569.86     56.45 o 
   0   9  -2      334.04      355.56     10.11 o 
   1   9  -2      475.69      435.66      9.82 o 
   2   9  -2      861.59      925.16     35.41 o 
   3   9  -2      191.03      185.44     17.90 o 
   4   9  -2      445.88      454.94     40.99 o 
   5   9  -2      139.95      155.92     20.33 o 
   6   9  -2        1.69        1.81     11.02 o 
   7   9  -2        2.83       12.42      6.05 o 
  -7  10  -2        2.31        0.10      5.35 o 
  -6  10  -2       18.26       19.84      9.95 o 
  -5  10  -2      228.95      227.85     18.15 o 
  -4  10  -2      328.30      328.62     20.16 o 
  -3  10  -2       70.41       62.54      5.36 o 
  -2  10  -2     2579.89     2614.63     73.51 o 
  -1  10  -2      390.18      416.23     19.26 o 
   0  10  -2      322.57      335.49      9.34 o 
   1  10  -2      317.11      323.72      9.84 o 
   2  10  -2      254.60      283.31     20.04 o 
   3  10  -2       58.67       52.06      9.91 o 
   4  10  -2       61.49       64.67      9.83 o 
   5  10  -2        3.07        0.47      6.33 o 
   6  10  -2       34.24       32.22      9.28 o 
   7  10  -2        3.30        3.41      6.69 o 
  -6  11  -2        8.37        1.23      4.23 o 
  -5  11  -2        0.43        1.49      4.79 o 
  -4  11  -2       11.90        8.95      3.03 o 
  -3  11  -2       76.94       65.67      6.30 o 
  -2  11  -2       56.09       58.38     11.34 o 
  -1  11  -2      105.07      113.92     10.50 o 
   0  11  -2      715.97      819.77     16.20 o 
   1  11  -2     3901.11     4193.72     76.88 o 
   2  11  -2      231.70      257.65     19.50 o 
   3  11  -2        3.24       -1.12      3.15 o 
   4  11  -2      108.30       92.47     11.46 o 
   5  11  -2        1.00        0.49      4.64 o 
   6  11  -2       18.98       16.10      9.60 o 
  -6  12  -2       10.70        9.10      6.68 o 
  -5  12  -2       92.30       73.60     19.75 o 
  -4  12  -2      109.05      111.71      9.06 o 
  -3  12  -2      302.48      328.74     22.91 o 
  -2  12  -2      262.42      260.36     18.27 o 
  -1  12  -2      963.56      949.55     37.64 o 
   0  12  -2     2650.85     2947.62     30.27 o 
   1  12  -2     1109.73     1186.71     20.35 o 
   2  12  -2       61.60       74.78      5.77 o 
   3  12  -2      175.29      191.78     21.88 o 
   4  12  -2      282.58      293.90     20.06 o 
   5  12  -2       81.86       98.22     13.04 o 
   6  12  -2       55.79       65.99     12.57 o 
  -6  13  -2        8.21       25.66      7.98 o 
  -5  13  -2       44.80       27.93     12.37 o 
  -4  13  -2       20.21       14.97      3.69 o 
  -3  13  -2       37.80       41.07      8.76 o 
  -2  13  -2      299.27      291.80     19.85 o 
  -1  13  -2     1144.17     1261.14     30.26 o 
   0  13  -2      148.49      160.48      6.20 o 
   1  13  -2      736.99      787.82     17.31 o 
   2  13  -2      252.37      263.87     16.72 o 
   3  13  -2      270.39      268.72     17.74 o 
   4  13  -2       97.65      117.49     12.96 o 
   5  13  -2       13.31        8.85      5.28 o 
   6  13  -2        5.80       -5.77      5.77 o 
  -6  14  -2       39.72       26.21      9.49 o 
  -5  14  -2       47.36       60.89     17.81 o 
  -4  14  -2        3.74        3.10      4.57 o 
  -3  14  -2      245.21      258.48     21.30 o 
  -2  14  -2      126.08      105.74     18.26 o 
  -1  14  -2      168.79      156.58     11.19 o 
   0  14  -2      265.44      281.05      9.04 o 
   1  14  -2      366.85      391.66     12.71 o 
   2  14  -2      239.80      240.64     11.42 o 
   3  14  -2       22.56       18.04      5.36 o 
   4  14  -2      189.86      190.37     26.55 o 
   5  14  -2       21.85       19.69      9.49 o 
   6  14  -2       14.74       21.82      6.51 o 
  -6  15  -2        4.53        1.74     14.95 o 
  -5  15  -2       43.01       32.91     15.28 o 
  -4  15  -2       74.07       62.63     11.81 o 
  -3  15  -2        0.74       -0.91      4.22 o 
  -2  15  -2      173.28      179.33     17.35 o 
  -1  15  -2      910.98      943.73     24.34 o 
   0  15  -2      219.37      233.19      9.65 o 
   1  15  -2       50.19       43.11      4.02 o 
   2  15  -2      145.48      153.05      9.55 o 
   3  15  -2      162.22      183.71     15.19 o 
   4  15  -2      177.23      178.84     16.33 o 
   5  15  -2        6.39        5.97      5.24 o 
   6  15  -2       23.28       29.02      8.35 o 
  -6  16  -2        0.98        9.04      5.86 o 
  -5  16  -2        8.26       10.53     10.36 o 
  -4  16  -2       13.38       -3.96      3.96 o 
  -3  16  -2       53.41       41.21      9.13 o 
  -2  16  -2       94.54       99.68     12.92 o 
  -1  16  -2        4.82        4.58      3.07 o 
   0  16  -2      548.85      547.76     13.87 o 
   1  16  -2      119.02      115.99      7.60 o 
   2  16  -2       31.07       34.05      3.19 o 
   3  16  -2       39.04       44.90      9.77 o 
   4  16  -2        2.14       -0.78      3.03 o 
   5  16  -2        0.96       -0.16      3.39 o 
   6  16  -2        0.66        4.58      3.82 o 
  -6  17  -2        2.65       17.99      9.21 o 
  -5  17  -2       11.06       24.02     12.64 o 
  -4  17  -2       28.88       25.30     10.08 o 
  -3  17  -2      249.89      218.84     20.98 o 
  -2  17  -2      304.05      324.31     23.82 o 
  -1  17  -2       24.71       19.32      7.70 o 
   0  17  -2      253.70      269.35     11.07 o 
   1  17  -2      120.84      128.49      9.35 o 
   2  17  -2      108.27      108.75      5.91 o 
   3  17  -2      163.38      170.80     15.29 o 
   4  17  -2      188.25      194.89     17.40 o 
   5  17  -2        5.16        9.25      9.85 o 
   6  17  -2        1.14        0.24      4.58 o 
  -6  18  -2        3.51        4.01      9.88 o 
  -5  18  -2        7.30       20.33     12.02 o 
  -4  18  -2        1.97        0.42      5.26 o 
  -3  18  -2       11.09        9.76      5.83 o 
  -2  18  -2      299.53      275.04     22.68 o 
  -1  18  -2      188.16      179.13     16.91 o 
   0  18  -2      261.55      264.06     12.87 o 
   1  18  -2       35.40       40.42      5.66 o 
   2  18  -2       64.40       69.88      5.05 o 
   3  18  -2      292.53      333.95     21.81 o 
   4  18  -2       45.87       42.47      8.40 o 
   5  18  -2        0.37        1.44      4.31 o 
   6  18  -2        5.35       23.94     13.29 o 
  -5  19  -2        8.96      -11.27     11.27 o 
  -4  19  -2        1.96        7.92      5.60 o 
  -3  19  -2       97.19       92.77     14.39 o 
  -2  19  -2       14.31       23.63      7.46 o 
  -1  19  -2      224.83      252.76     26.97 o 
   0  19  -2       52.19       49.67      5.79 o 
   1  19  -2       52.56       59.92      5.98 o 
   2  19  -2       48.80       50.85      4.97 o 
   3  19  -2       56.61       58.83      9.50 o 
   4  19  -2       38.73       44.03      8.82 o 
   5  19  -2       13.65       10.58      8.98 o 
  -5  20  -2        6.54       -2.32      8.57 o 
  -4  20  -2        7.85        4.52      5.38 o 
  -3  20  -2       18.16       24.19      8.15 o 
  -2  20  -2       29.89       16.50      6.13 o 
  -1  20  -2      437.68      446.15     27.46 o 
   0  20  -2       25.87       31.84      5.50 o 
   1  20  -2      181.85      158.00      9.92 o 
   2  20  -2       76.08       68.66      5.96 o 
   3  20  -2        4.66        0.92      3.00 o 
   4  20  -2       11.96        8.20      5.43 o 
   5  20  -2        3.23        9.11      4.56 o 
  -5  21  -2        8.36       15.14      8.20 o 
  -4  21  -2       14.69        6.91      7.19 o 
  -3  21  -2       55.33       51.99     16.65 o 
  -2  21  -2       45.98       41.75      9.79 o 
  -1  21  -2       23.45       18.63      5.55 o 
   0  21  -2      271.83      302.73     17.34 o 
   1  21  -2       55.85       52.29      5.88 o 
   2  21  -2       44.50       31.60      6.40 o 
   3  21  -2       10.05        7.89      4.98 o 
   4  21  -2       11.75       13.16      5.45 o 
   5  21  -2        7.09        8.29      4.97 o 
  -5  22  -2        1.52        7.59     10.26 o 
  -4  22  -2        2.67       -2.70      4.48 o 
  -3  22  -2       33.85       22.39     12.89 o 
  -2  22  -2      130.01      138.80     17.88 o 
  -1  22  -2       59.77       54.35      8.24 o 
   0  22  -2       18.70        7.76      4.04 o 
   1  22  -2       31.22       32.55      5.82 o 
   2  22  -2        0.14        4.23      2.41 o 
   3  22  -2       64.59       61.01     10.13 o 
   4  22  -2       35.49       49.01     12.16 o 
   5  22  -2        8.22       20.33     10.95 o 
  -5  23  -2        8.34        9.61      9.38 o 
  -4  23  -2        8.16        5.60     12.84 o 
  -3  23  -2        1.84        4.27      4.98 o 
  -2  23  -2       14.00       21.15     10.23 o 
  -1  23  -2       93.61      101.01     11.33 o 
   0  23  -2       17.73       12.44      5.00 o 
   1  23  -2       11.23        9.89      3.74 o 
   2  23  -2       17.93       15.41      2.84 o 
   3  23  -2        2.37        8.32      4.34 o 
   4  23  -2        0.16        2.29      3.76 o 
   5  23  -2        7.58        0.05      6.86 o 
  -4  24  -2        1.45        5.14      5.25 o 
  -3  24  -2        9.95        6.83      5.45 o 
  -2  24  -2        5.48       -4.50      4.50 o 
  -1  24  -2       11.48       13.72      4.69 o 
   0  24  -2       23.17       10.63     17.78 o 
   1  24  -2        2.03       -2.16      3.63 o 
   2  24  -2       11.11        8.17      3.18 o 
   3  24  -2        1.33        5.02      4.90 o 
   4  24  -2        1.22        1.69      3.19 o 
  -4  25  -2       13.80        3.76      4.59 o 
  -3  25  -2        1.11        6.90     10.67 o 
  -2  25  -2       10.18        4.05      5.91 o 
  -1  25  -2        5.48        7.58      3.70 o 
   0  25  -2        2.58        1.88      3.25 o 
   1  25  -2       30.71       39.28      6.90 o 
   2  25  -2        4.50        5.84      3.24 o 
   3  25  -2        9.98       23.10      6.76 o 
   4  25  -2        0.29       -0.97      5.07 o 
  -4  26  -2        4.40       -1.13      5.77 o 
  -3  26  -2       10.23       24.19     13.86 o 
  -2  26  -2        5.97        1.41      6.27 o 
  -1  26  -2        0.90       -4.01      5.27 o 
   0  26  -2        0.22        3.71      6.59 o 
   1  26  -2       13.56       12.86      5.46 o 
   2  26  -2        4.88        7.13      3.30 o 
   3  26  -2        0.42        9.35      5.13 o 
   4  26  -2        0.01        1.62      4.90 o 
  -3  27  -2        3.71       16.04      7.75 o 
  -2  27  -2        3.76        0.55      7.18 o 
  -1  27  -2        9.98        2.28      3.15 o 
   0  27  -2        5.95        3.50      3.91 o 
   1  27  -2       21.32       30.22      7.47 o 
   2  27  -2        2.78        2.06      3.72 o 
   3  27  -2        1.32       -4.63      4.74 o 
  -3  28  -2        3.42       -2.11     12.04 o 
  -2  28  -2        2.88       -3.75      4.59 o 
  -1  28  -2        0.60       -2.55      3.97 o 
   0  28  -2        0.86        4.94      5.08 o 
   1  28  -2       22.26       30.12      8.20 o 
   2  28  -2        3.04        4.90      4.85 o 
   3  28  -2        2.74        9.40      5.07 o 
  -2  29  -2        9.63        0.01      3.43 o 
  -1  29  -2       10.93       20.29      7.59 o 
   0  29  -2        9.96       17.13      6.87 o 
   1  29  -2       23.27       15.01      6.05 o 
   2  29  -2        5.61       12.78      6.07 o 
  -2  30  -2        1.66       -5.95      5.95 o 
  -1  30  -2        8.65       11.71      6.31 o 
   0  30  -2        5.61        8.80      4.48 o 
   1  30  -2        0.98        6.48      4.64 o 
   2  30  -2        2.52        3.52      3.73 o 
   0  31  -2        5.45        1.60     11.34 o 
  -5   1  -1       39.63       41.64      3.95 o 
  -4   1  -1       21.17       23.08      2.35 o 
  -3   1  -1        6.14        6.02      0.99 o 
  -2   1  -1      354.46      343.76      6.69 o 
  -1   1  -1     5967.00     5523.30     53.82 o 
   2   1  -1     1031.62     1029.42     23.33 o 
   3   1  -1      587.15      537.41     18.04 o 
   4   1  -1      446.21      446.13     24.25 o 
   5   1  -1       17.86       15.82     12.20 o 
   6   1  -1       52.11       57.66     11.39 o 
   7   1  -1        7.65       11.31      6.63 o 
  -6   2  -1       52.26       81.03     17.31 o 
  -5   2  -1      142.31      134.11      7.45 o 
  -4   2  -1       43.92       46.21      3.54 o 
  -3   2  -1      225.68      229.65      6.09 o 
  -2   2  -1      604.95      587.97      8.56 o 
  -1   2  -1     9038.12     8389.58     34.05 o 
   2   2  -1     1574.61     1602.47     36.70 o 
   3   2  -1      806.07      807.83     26.86 o 
   4   2  -1      158.56      154.75     11.40 o 
   5   2  -1      172.13      186.90     26.59 o 
   6   2  -1       18.21        8.73     23.00 o 
   7   2  -1        9.64        3.63      3.93 o 
  -6   3  -1       46.89       72.70     12.38 o 
  -5   3  -1       96.82       96.88      6.25 o 
  -4   3  -1      434.15      444.59     13.81 o 
  -3   3  -1      689.57      697.29     11.15 o 
  -2   3  -1     1598.79     1506.55     13.88 o 
  -1   3  -1     2546.19     2446.06     21.80 o 
   2   3  -1     2071.91     1943.59     32.60 o 
   3   3  -1      530.89      522.64     20.83 o 
   4   3  -1      384.15      408.55     18.61 o 
   5   3  -1       32.29       26.93      6.41 o 
   6   3  -1        6.67        4.49     11.64 o 
   7   3  -1        1.76       -0.23      5.90 o 
  -6   4  -1      160.54      198.80     20.65 o 
  -5   4  -1      173.68      168.06     11.44 o 
  -4   4  -1      180.90      162.20      6.20 o 
  -3   4  -1      674.85      685.73     13.23 o 
  -2   4  -1       66.55       68.53      2.73 o 
  -1   4  -1     6078.36     5634.74     49.85 o 
   0   4  -1      894.99      882.54     21.94 o 
   1   4  -1     8122.43     7647.13     68.48 o 
   2   4  -1      155.45      152.11     12.47 o 
   3   4  -1      210.64      206.19     13.06 o 
   4   4  -1      388.00      387.27     18.27 o 
   5   4  -1       48.91       49.45     13.31 o 
   6   4  -1        1.78       -2.77      4.64 o 
   7   4  -1        3.41       -4.85      6.23 o 
  -6   5  -1        5.54        4.31      6.32 o 
  -5   5  -1        4.03        2.77      1.32 o 
  -4   5  -1       93.34       89.53      5.09 o 
  -3   5  -1       67.56       60.43      3.32 o 
  -2   5  -1     1131.70     1109.85     15.25 o 
  -1   5  -1      425.71      423.87      9.76 o 
   0   5  -1     3452.70     3341.26    119.07 o 
   1   5  -1      993.41      990.49     15.63 o 
   2   5  -1       18.40       24.41      4.93 o 
   3   5  -1      628.97      689.70     24.12 o 
   4   5  -1      352.85      371.20     22.59 o 
   5   5  -1       84.43       92.79     12.95 o 
   6   5  -1       32.03       27.61      8.18 o 
   7   5  -1       10.16       11.18      6.47 o 
  -7   6  -1        2.53       -9.51      9.51 o 
  -6   6  -1       68.13       83.25     13.85 o 
  -5   6  -1      251.84      241.84     12.81 o 
  -4   6  -1       25.10       21.18      2.21 o 
  -3   6  -1     1098.02     1099.64     30.36 o 
  -2   6  -1     2141.29     2112.22     26.73 o 
  -1   6  -1     2089.35     2060.90     34.94 o 
   0   6  -1     1046.98     1035.03     20.10 o 
   1   6  -1     1895.36     1770.94     58.35 o 
   2   6  -1      417.52      408.55     20.19 o 
   3   6  -1      797.41      853.70     27.05 o 
   4   6  -1      160.82      168.97     12.62 o 
   5   6  -1      127.74      146.97     15.90 o 
   6   6  -1       51.52       54.22     11.42 o 
   7   6  -1        0.99       -1.35      4.70 o 
  -7   7  -1        3.23        1.74      4.63 o 
  -6   7  -1        2.22       -1.02     17.13 o 
  -5   7  -1       85.67       81.85      5.12 o 
  -4   7  -1       19.23       16.16      1.96 o 
  -3   7  -1     2247.85     2384.00     32.87 o 
  -2   7  -1     1493.08     1539.10     43.11 o 
  -1   7  -1     1442.80     1326.09     15.98 o 
   0   7  -1      787.16      781.46     15.37 o 
   1   7  -1     1889.82     1799.32     37.50 o 
   2   7  -1      332.12      319.92     18.33 o 
   3   7  -1      107.42      111.19     12.81 o 
   4   7  -1      143.51      138.97     11.01 o 
   5   7  -1      134.31      161.92     21.93 o 
   6   7  -1       25.63       16.60     10.57 o 
   7   7  -1        8.82       13.56      6.41 o 
  -7   8  -1        5.71        4.39      9.90 o 
  -6   8  -1       12.18       16.62      6.79 o 
  -5   8  -1        1.82        2.15      1.62 o 
  -4   8  -1       85.85       81.80      4.72 o 
  -3   8  -1      411.81      417.29     14.45 o 
  -2   8  -1      314.85      303.87     11.29 o 
  -1   8  -1     1066.81     1138.64     18.02 o 
   0   8  -1      370.81      367.95      9.61 o 
   1   8  -1     1677.84     1738.05     39.16 o 
   2   8  -1      589.74      552.51     13.22 o 
   3   8  -1       47.51       48.64      8.81 o 
   4   8  -1      392.10      420.57     19.00 o 
   5   8  -1       41.88       31.51      8.76 o 
   6   8  -1       37.54       44.10     10.30 o 
   7   8  -1        2.09        8.43     10.22 o 
  -7   9  -1        6.96        2.68      7.84 o 
  -6   9  -1        5.86       -4.86      5.05 o 
  -5   9  -1      144.31      150.93      7.00 o 
  -4   9  -1       52.90       50.94      4.58 o 
  -3   9  -1      366.15      353.04     10.03 o 
  -2   9  -1     1361.66     1381.08     25.02 o 
  -1   9  -1       16.05       13.53      2.02 o 
   0   9  -1      482.52      481.18     10.19 o 
   1   9  -1     1548.43     1436.24     29.92 o 
   2   9  -1      620.98      654.25     29.22 o 
   3   9  -1      503.18      550.22     28.74 o 
   4   9  -1        4.25        0.81      2.98 o 
   5   9  -1        8.28       13.40      8.66 o 
   6   9  -1        5.82        5.69      4.51 o 
   7   9  -1       13.35       17.53      8.88 o 
  -7  10  -1        1.63        1.24      3.79 o 
  -6  10  -1        9.54       15.15      6.97 o 
  -5  10  -1       17.12       12.19      4.04 o 
  -4  10  -1      157.07      152.36      7.57 o 
  -3  10  -1       23.89       23.81      2.17 o 
  -2  10  -1      128.94      130.93      8.08 o 
  -1  10  -1      460.45      505.01     13.76 o 
   0  10  -1      996.90     1029.19     14.57 o 
   1  10  -1     1292.89     1369.81     34.06 o 
   2  10  -1      290.10      280.71     10.79 o 
   3  10  -1        5.52        3.37      2.95 o 
   4  10  -1       29.73       31.00      6.48 o 
   5  10  -1        4.07        9.27      4.80 o 
   6  10  -1        0.59        0.20      3.84 o 
   7  10  -1        1.98        3.62      4.87 o 
  -7  11  -1        2.81        2.70     11.82 o 
  -6  11  -1        3.37       -0.13      4.15 o 
  -5  11  -1      152.99      161.91     11.51 o 
  -4  11  -1       21.73       21.13      2.78 o 
  -3  11  -1      338.36      312.53     18.91 o 
  -2  11  -1      135.51      134.43     12.09 o 
  -1  11  -1       41.48       37.92      4.04 o 
   0  11  -1      584.38      595.97     11.73 o 
   1  11  -1     4264.46     4568.17     79.32 o 
   2  11  -1      284.33      302.55     17.85 o 
   3  11  -1      157.03      135.24     14.81 o 
   4  11  -1      101.14      114.94     12.72 o 
   5  11  -1       69.72       70.33     10.69 o 
   6  11  -1       17.91       24.62      8.13 o 
   7  11  -1        6.86       12.48      6.79 o 
  -6  12  -1        0.16        1.51      3.54 o 
  -5  12  -1       75.26       78.89     22.05 o 
  -4  12  -1       48.37       48.88      6.67 o 
  -3  12  -1       59.48       54.28      6.32 o 
  -2  12  -1      356.65      386.85     10.30 o 
  -1  12  -1       48.61       39.14      3.90 o 
   0  12  -1      163.84      172.33      6.11 o 
   1  12  -1       38.73       50.62      5.89 o 
   2  12  -1       89.32      101.41      7.56 o 
   3  12  -1      292.88      307.49     17.90 o 
   4  12  -1      103.70      109.48     11.89 o 
   5  12  -1      107.72       98.45     12.84 o 
   6  12  -1        1.79        7.43      5.11 o 
  -6  13  -1       15.17       24.30      8.32 o 
  -5  13  -1        8.59        7.24      6.15 o 
  -4  13  -1      109.82      100.20      9.29 o 
  -3  13  -1       28.22       25.88      4.61 o 
  -2  13  -1       90.05       93.47      5.28 o 
  -1  13  -1        9.72       10.62      2.09 o 
   0  13  -1      195.45      215.98      7.10 o 
   1  13  -1       81.47       87.99      5.80 o 
   2  13  -1      372.27      407.46     15.88 o 
   3  13  -1       47.23       48.77      7.42 o 
   4  13  -1       47.89       46.91      8.19 o 
   5  13  -1        5.95        6.83      3.72 o 
   6  13  -1        2.06        2.73      7.27 o 
  -6  14  -1       18.56       16.21      8.59 o 
  -5  14  -1       15.70       17.93      6.60 o 
  -4  14  -1       56.52       53.53      7.05 o 
  -3  14  -1      371.88      365.12     25.27 o 
  -2  14  -1       55.30       51.78      6.47 o 
  -1  14  -1       76.42       69.79      5.69 o 
   0  14  -1      390.71      419.15     12.21 o 
   1  14  -1      231.44      224.60      8.14 o 
   2  14  -1      304.88      330.51     12.06 o 
   3  14  -1       62.15       71.79      9.13 o 
   4  14  -1      146.27      144.85     14.15 o 
   5  14  -1       54.19       47.68      9.16 o 
   6  14  -1        2.17        8.45      5.78 o 
  -6  15  -1        3.81        0.42      9.17 o 
  -5  15  -1        8.30        6.33      5.10 o 
  -4  15  -1       37.88       30.48      8.44 o 
  -3  15  -1      105.89       87.79     12.79 o 
  -2  15  -1       12.04       10.24      2.26 o 
  -1  15  -1       10.58       13.33      3.12 o 
   0  15  -1      121.23      125.37      6.99 o 
   1  15  -1      197.19      192.82      8.18 o 
   2  15  -1       25.38       21.21      4.94 o 
   3  15  -1      123.66      128.13      7.61 o 
   4  15  -1       92.73      109.48     12.62 o 
   5  15  -1       14.03        8.87      4.34 o 
   6  15  -1        6.54        4.61      7.19 o 
  -6  16  -1        2.61       -4.49      8.73 o 
  -5  16  -1       31.86       42.24     10.48 o 
  -4  16  -1       69.55       63.48     12.02 o 
  -3  16  -1      240.06      250.72     22.00 o 
  -2  16  -1        8.73        9.80      2.62 o 
  -1  16  -1      268.15      283.40     11.15 o 
   0  16  -1      266.80      286.27     10.80 o 
   1  16  -1      216.09      214.54      8.13 o 
   2  16  -1       88.27       88.44      5.77 o 
   3  16  -1       87.15       88.99      6.82 o 
   4  16  -1        1.09        1.04      3.14 o 
   5  16  -1       75.88      101.36     13.18 o 
   6  16  -1        5.61        6.45      7.79 o 
  -6  17  -1       18.20       10.43      7.38 o 
  -5  17  -1        8.64        8.43      5.73 o 
  -4  17  -1        0.83       -0.80      5.08 o 
  -3  17  -1       90.98       68.89     12.20 o 
  -2  17  -1      242.14      242.07     11.64 o 
  -1  17  -1       44.30       44.89      5.84 o 
   0  17  -1       70.52       78.70      6.20 o 
   1  17  -1      114.76      119.71      6.34 o 
   2  17  -1       27.08       29.17      2.42 o 
   3  17  -1        0.55        5.84      2.42 o 
   4  17  -1       29.94       29.99      6.98 o 
   5  17  -1        5.05       13.20      4.82 o 
   6  17  -1        1.07       -5.82      6.85 o 
  -6  18  -1        2.62       14.95      9.07 o 
  -5  18  -1       22.62       19.94      9.89 o 
  -4  18  -1       79.34       76.82     13.61 o 
  -3  18  -1       26.53       17.98     16.27 o 
  -2  18  -1      147.23      143.75      9.32 o 
  -1  18  -1       48.83       38.80      5.49 o 
   0  18  -1       11.56        7.44      2.31 o 
   1  18  -1      243.59      251.95     11.94 o 
   2  18  -1      126.01      121.57      5.46 o 
   3  18  -1      260.14      282.89     13.25 o 
   4  18  -1       32.50       31.56     10.98 o 
   5  18  -1        8.21        5.43      4.00 o 
   6  18  -1        0.59       -3.67      6.90 o 
  -5  19  -1        8.17       16.27      7.62 o 
  -4  19  -1       18.82       19.91     10.25 o 
  -3  19  -1       96.58       79.51     21.27 o 
  -2  19  -1      272.94      274.30     13.45 o 
  -1  19  -1       56.14       56.71      6.90 o 
   0  19  -1      191.67      186.66     11.03 o 
   1  19  -1      148.80      158.45      8.74 o 
   2  19  -1      201.82      181.65      7.52 o 
   3  19  -1       41.18       44.55      5.59 o 
   4  19  -1       16.79       21.41      6.87 o 
   5  19  -1        3.53        4.82      5.47 o 
  -5  20  -1       12.06       21.56      8.63 o 
  -4  20  -1       18.33        1.98      4.52 o 
  -3  20  -1       34.92       38.58      9.92 o 
  -2  20  -1       30.99       25.78      4.41 o 
  -1  20  -1       47.28       43.29      6.51 o 
   0  20  -1       27.81       24.85      4.71 o 
   1  20  -1       91.08       94.20      6.97 o 
   2  20  -1       49.76       48.30      4.13 o 
   3  20  -1       20.50       22.12      4.32 o 
   4  20  -1        3.25        0.91      6.97 o 
   5  20  -1        5.47        6.35      8.46 o 
  -5  21  -1        0.06       17.04      7.78 o 
  -4  21  -1       15.64        9.17     12.72 o 
  -3  21  -1        2.95       -5.71      5.71 o 
  -2  21  -1      161.44      185.45     19.75 o 
  -1  21  -1       84.01      102.84     13.69 o 
   0  21  -1       19.82       19.10      6.20 o 
   1  21  -1       49.10       49.03      5.21 o 
   2  21  -1       38.46       38.01      3.76 o 
   3  21  -1       32.62       31.83      5.18 o 
   4  21  -1       20.49       24.81      6.50 o 
   5  21  -1        3.88       -3.64      6.31 o 
  -5  22  -1        0.55       -6.30      6.30 o 
  -4  22  -1        5.94       13.39      6.33 o 
  -3  22  -1        3.56       -2.73     11.87 o 
  -2  22  -1        0.47       -5.97      5.97 o 
  -1  22  -1        0.42       -3.85      5.37 o 
   0  22  -1      164.35      178.58     11.53 o 
   1  22  -1      118.70      100.31      7.63 o 
   2  22  -1       10.37        7.31      1.81 o 
   3  22  -1        5.23        5.23      2.85 o 
   4  22  -1        1.44        0.49      2.70 o 
   5  22  -1        0.05       -9.88      9.88 o 
  -5  23  -1        6.28        3.20      5.07 o 
  -4  23  -1        2.25       13.31      7.30 o 
  -3  23  -1        4.17       -2.19      5.20 o 
  -2  23  -1       11.32        9.80      5.23 o 
  -1  23  -1       33.64       24.18      7.25 o 
   0  23  -1       47.27       56.51      6.83 o 
   1  23  -1        6.18        6.87      3.26 o 
   2  23  -1       51.77       47.01      4.82 o 
   3  23  -1        7.33        3.82      3.69 o 
   4  23  -1       18.89       20.39      7.44 o 
   5  23  -1        0.04       -0.05      6.03 o 
  -4  24  -1       23.06       33.24      9.86 o 
  -3  24  -1        9.43       -4.51      4.86 o 
  -2  24  -1       32.23       45.28     10.56 o 
  -1  24  -1       25.67       23.74      5.44 o 
   0  24  -1       53.11       58.41     10.01 o 
   1  24  -1        3.34        0.37      2.20 o 
   2  24  -1       63.87       61.74      8.05 o 
   3  24  -1       14.84       16.36      5.41 o 
   4  24  -1        1.45        2.23      7.83 o 
  -4  25  -1       10.60       16.84      8.20 o 
  -3  25  -1       10.40       -0.59      4.34 o 
  -2  25  -1        6.69        7.84      5.87 o 
  -1  25  -1        4.31        0.50      3.23 o 
   0  25  -1       13.11       13.73      3.63 o 
   1  25  -1        3.00        3.38      9.80 o 
   2  25  -1       17.14       14.47      4.85 o 
   3  25  -1        2.80        6.13      3.88 o 
   4  25  -1        5.79        9.77      5.19 o 
  -4  26  -1       13.60        3.81      4.67 o 
  -3  26  -1       20.94       19.53      8.10 o 
  -2  26  -1       16.24       17.11      7.45 o 
  -1  26  -1        1.05       -1.22      4.38 o 
   0  26  -1        9.97       17.74      4.96 o 
   1  26  -1        0.26        7.96      4.23 o 
   2  26  -1       35.67       48.81      7.53 o 
   3  26  -1       12.30        9.96      4.97 o 
   4  26  -1        0.96        1.39      5.30 o 
  -3  27  -1        9.31       11.71      8.02 o 
  -2  27  -1        0.86       -1.16      4.46 o 
  -1  27  -1        0.82       -3.57      3.57 o 
   0  27  -1        1.76        2.13      3.72 o 
   1  27  -1        7.89       13.31      5.61 o 
   2  27  -1        3.85        8.56      3.61 o 
   3  27  -1        0.25       -3.41     12.89 o 
  -3  28  -1        2.47        9.88      6.81 o 
  -2  28  -1        9.23        0.05      4.47 o 
  -1  28  -1        2.56        1.24      4.48 o 
   0  28  -1       17.13       18.38     22.72 o 
   1  28  -1       10.04        1.62      4.29 o 
   2  28  -1        5.46       -0.10      2.34 o 
   3  28  -1        8.66        9.49      5.06 o 
  -2  29  -1       10.13        5.58      4.41 o 
  -1  29  -1        4.72        6.31      4.04 o 
   0  29  -1        7.01        3.32      3.57 o 
   1  29  -1        7.44        9.89      5.45 o 
   2  29  -1        5.18       10.00      5.41 o 
  -2  30  -1       10.42       16.36      6.57 o 
  -1  30  -1        1.89        6.41      3.89 o 
   0  30  -1       13.84       16.05      6.25 o 
   1  30  -1       12.02       17.02      6.60 o 
   2  30  -1        7.34        1.71      6.69 o 
  -1  31  -1        0.96       -1.98      3.86 o 
   0  31  -1       16.49       11.98      6.19 o 
   1  31  -1        3.04       -1.24      3.63 o 
  -6   0   0      349.63      439.62     38.92 o 
  -5   0   0      251.53      253.59     27.41 o 
  -4   0   0      619.81      617.00     19.86 o 
  -3   0   0      887.51      922.98     16.77 o 
  -2   0   0      143.76      138.66      5.05 o 
  -1   0   0     1975.29     1698.63     24.94 o 
   1   0   0     1974.84     1746.39     32.39 o 
   2   0   0      124.67      125.24      8.57 o 
   3   0   0      886.18      948.90     40.91 o 
   4   0   0      623.39      661.05     40.16 o 
   5   0   0      250.83      233.42     27.62 o 
   6   0   0      348.75      391.02     39.92 o 
   7   0   0        1.73        3.77      6.87 o 
  -6   1   0        6.45        8.86      4.62 o 
  -5   1   0       27.28       24.74      3.70 o 
  -4   1   0        2.31        2.99      1.17 o 
  -3   1   0       54.24       55.66      2.74 o 
  -2   1   0      389.10      406.45      6.60 o 
  -1   1   0      440.53      375.48     10.63 o 
   1   1   0      437.54      390.00     10.85 o 
   2   1   0      394.04      422.29     15.81 o 
   3   1   0       55.27       59.28      6.05 o 
   4   1   0        2.11       -0.71      3.39 o 
   5   1   0       27.75       32.64      7.84 o 
   6   1   0        6.59        9.17      5.61 o 
   7   1   0        0.12        1.53      3.95 o 
  -6   2   0      139.29      141.67     23.43 o 
  -5   2   0       87.36       84.38      6.76 o 
  -4   2   0      297.15      298.56      9.62 o 
  -3   2   0      109.02      102.25      3.87 o 
  -2   2   0     1706.33     1582.40     15.08 o 
  -1   2   0      866.04      765.75     16.26 o 
   1   2   0      870.48      786.87     19.49 o 
   2   2   0     1700.93     1580.60     28.67 o 
   3   2   0      109.23      113.33      8.40 o 
   4   2   0      296.13      292.99     15.62 o 
   5   2   0       88.45       96.96     14.41 o 
   6   2   0      137.81      151.95     17.67 o 
   7   2   0        1.17       -1.98      4.41 o 
  -7   3   0        4.28        4.58      6.42 o 
  -6   3   0       28.42       20.06     10.43 o 
  -5   3   0       17.33       16.36      2.75 o 
  -4   3   0      248.44      286.33      8.75 o 
  -3   3   0      369.50      398.00      7.60 o 
  -2   3   0      204.30      199.19      5.32 o 
  -1   3   0      490.95      462.45      9.52 o 
   1   3   0      499.36      491.92     11.71 o 
   2   3   0      194.43      193.87      6.50 o 
   3   3   0      371.79      413.40     16.09 o 
   4   3   0      242.82      286.02     15.52 o 
   5   3   0       16.61       10.68      5.19 o 
   6   3   0       29.16       34.15     11.00 o 
   7   3   0        4.25       -4.40      9.96 o 
  -7   4   0        0.06        5.30      4.97 o 
  -6   4   0       37.31       40.19      9.50 o 
  -5   4   0      129.20      125.02      9.71 o 
  -4   4   0      210.13      197.14      6.41 o 
  -3   4   0      164.11      157.52      4.88 o 
  -2   4   0      685.12      682.65     11.33 o 
  -1   4   0     1947.19     1796.46     27.27 o 
   0   4   0    14226.25    13025.27     90.85 o 
   1   4   0     1930.79     1893.43     49.94 o 
   2   4   0      706.29      682.66     15.35 o 
   3   4   0      166.24      167.62      9.90 o 
   4   4   0      209.89      205.50     13.38 o 
   5   4   0      130.78      134.94     20.59 o 
   6   4   0       38.47       51.76     10.74 o 
   7   4   0        0.04       -2.33      5.78 o 
  -7   5   0        1.68        1.66      5.39 o 
  -6   5   0       29.70       38.60      9.41 o 
  -5   5   0      152.22      144.20      8.90 o 
  -4   5   0      214.74      222.41      7.65 o 
  -3   5   0      100.42       94.68      3.99 o 
  -2   5   0      365.91      335.91     10.00 o 
  -1   5   0      184.35      183.57      6.89 o 
   0   5   0     1233.01     1132.42     15.01 o 
   1   5   0      193.62      205.50      8.69 o 
   2   5   0      376.16      360.47     14.07 o 
   3   5   0      105.66      108.36     13.50 o 
   4   5   0      213.36      223.80     14.22 o 
   5   5   0      155.47      174.39     17.05 o 
   6   5   0       30.18       19.88      6.79 o 
   7   5   0        1.59        4.32      4.72 o 
  -7   6   0       26.14       25.48     13.75 o 
  -6   6   0        4.23        8.09      6.88 o 
  -5   6   0      409.45      401.06     12.89 o 
  -4   6   0      170.23      174.77      6.96 o 
  -3   6   0      234.62      229.60      6.63 o 
  -2   6   0       37.31       39.96      3.56 o 
  -1   6   0      408.82      398.86      8.13 o 
   0   6   0     1597.76     1672.03     32.66 o 
   1   6   0      412.16      410.80     11.17 o 
   2   6   0       40.10       41.26      4.86 o 
   3   6   0      231.33      221.42     13.48 o 
   4   6   0      168.94      182.25     16.15 o 
   5   6   0      414.23      453.06     34.35 o 
   6   6   0        4.55       11.87      5.26 o 
   7   6   0       26.65       28.59      9.06 o 
  -7   7   0        4.48       -1.24     10.20 o 
  -6   7   0       35.98       33.98      9.16 o 
  -5   7   0      106.07      112.46      6.15 o 
  -4   7   0      170.11      168.45      6.26 o 
  -3   7   0      149.74      163.24      5.21 o 
  -2   7   0       60.49       49.33      4.12 o 
  -1   7   0      988.79      950.96     13.86 o 
   0   7   0     1326.35     1308.75     33.05 o 
   1   7   0      973.96      939.81     20.03 o 
   2   7   0       57.07       53.51      5.81 o 
   3   7   0      154.51      165.86     10.14 o 
   4   7   0      173.86      168.05     11.70 o 
   5   7   0      105.67      153.26     19.36 o 
   6   7   0       35.10       40.05      9.53 o 
   7   7   0        4.30        0.61      3.52 o 
  -7   8   0       11.44       15.03     11.53 o 
  -6   8   0       14.87        9.25      9.90 o 
  -5   8   0       87.61       85.20      6.14 o 
  -4   8   0      217.77      213.70      5.94 o 
  -3   8   0      214.68      192.24      8.61 o 
  -2   8   0     1178.36     1183.05     35.64 o 
  -1   8   0      499.61      475.34     12.43 o 
   0   8   0       91.76      126.51      5.70 o 
   1   8   0      527.96      523.28      9.44 o 
   2   8   0     1176.83     1184.57     27.79 o 
   3   8   0      208.00      213.20     13.51 o 
   4   8   0      215.43      219.51     15.69 o 
   5   8   0       88.61       93.59     12.88 o 
   6   8   0       15.01       13.87      6.01 o 
   7   8   0       11.89       27.71      8.98 o 
  -7   9   0        1.97        7.57      4.95 o 
  -6   9   0       14.46       17.05     13.55 o 
  -5   9   0      130.24      116.93      5.91 o 
  -4   9   0      168.79      159.78      5.53 o 
  -3   9   0       13.25        9.32      2.15 o 
  -2   9   0      651.34      666.21     25.51 o 
  -1   9   0      680.28      671.59     15.89 o 
   0   9   0      205.98      226.73      7.18 o 
   1   9   0      677.84      720.63     16.27 o 
   2   9   0      646.60      723.46     22.32 o 
   3   9   0       13.27       12.42      4.65 o 
   4   9   0      171.31      187.53     22.97 o 
   5   9   0      130.49      133.16     15.21 o 
   6   9   0       14.58       16.96      6.74 o 
   7   9   0        1.93        1.69      4.65 o 
  -7  10   0        5.06       -1.28      3.33 o 
  -6  10   0        4.44        5.70      4.49 o 
  -5  10   0       92.48       90.62      6.74 o 
  -4  10   0      108.57      108.04      7.24 o 
  -3  10   0      332.46      338.51     12.05 o 
  -2  10   0       49.04       51.54      3.56 o 
  -1  10   0     2851.33     2862.59     36.98 o 
   0  10   0       10.27       17.56      2.32 o 
   1  10   0     2860.74     2934.18     39.57 o 
   2  10   0       49.62       54.14      6.54 o 
   3  10   0      326.69      350.85     17.90 o 
   4  10   0      107.76      109.98     12.76 o 
   5  10   0       88.81      109.45     21.44 o 
   6  10   0        4.31        3.73      5.38 o 
   7  10   0        5.30        3.52      6.60 o 
  -7  11   0        2.37       -1.17      6.10 o 
  -6  11   0        3.11       -4.63      8.07 o 
  -5  11   0       48.92       57.83      6.97 o 
  -4  11   0       87.17       79.39      5.99 o 
  -3  11   0       31.29       42.74      6.43 o 
  -2  11   0      251.97      266.95      8.72 o 
  -1  11   0      174.60      177.14      6.43 o 
   0  11   0      374.94      416.85     10.11 o 
   1  11   0      177.47      191.96      6.61 o 
   2  11   0      254.35      267.03     14.65 o 
   3  11   0       30.47       35.35      5.10 o 
   4  11   0       86.96       76.58      9.56 o 
   5  11   0       49.48       54.89      9.19 o 
   6  11   0        3.18        8.41      5.88 o 
   7  11   0        2.37       -6.16      6.16 o 
  -6  12   0        2.69       -2.67      6.44 o 
  -5  12   0       88.17       86.42     13.61 o 
  -4  12   0       17.19       11.86      2.25 o 
  -3  12   0      396.97      380.24     31.20 o 
  -2  12   0       82.13       83.59      4.93 o 
  -1  12   0     1349.75     1346.48     18.44 o 
   0  12   0     2207.99     2578.08     36.21 o 
   1  12   0     1355.29     1337.69     18.26 o 
   2  12   0       81.54       85.88      8.64 o 
   3  12   0      391.11      385.07     15.95 o 
   4  12   0       16.92       14.02      4.83 o 
   5  12   0       91.27       98.14     15.31 o 
   6  12   0        2.67        7.87      5.53 o 
  -6  13   0       40.56       41.77     14.43 o 
  -5  13   0       19.42       15.67      6.49 o 
  -4  13   0       17.32       13.93      2.36 o 
  -3  13   0      104.55       94.38     15.57 o 
  -2  13   0       39.20       37.16      3.20 o 
  -1  13   0      114.32      109.94      5.52 o 
   0  13   0       29.35      140.10     16.41 o 
   1  13   0      111.05      112.29      5.68 o 
   2  13   0       38.61       40.65      7.40 o 
   3  13   0      105.32      101.20      8.59 o 
   4  13   0       17.21       17.68      6.90 o 
   5  13   0       19.44       26.25     13.54 o 
   6  13   0       40.72       55.93     13.56 o 
  -6  14   0        3.79       -0.48      8.95 o 
  -5  14   0       14.96       11.31      6.23 o 
  -4  14   0       16.14       11.46      2.06 o 
  -3  14   0      296.32      261.91     14.85 o 
  -2  14   0       95.38       97.05      5.10 o 
  -1  14   0      663.77      652.70     14.00 o 
   0  14   0      132.12      229.25     16.38 o 
   1  14   0      657.81      646.34     17.95 o 
   2  14   0       96.49       95.81      5.58 o 
   3  14   0      303.49      286.60     10.74 o 
   4  14   0       15.83       20.82      6.26 o 
   5  14   0       14.57       31.44      7.19 o 
   6  14   0        3.73        6.13      5.76 o 
  -6  15   0        5.50        5.04      4.66 o 
  -5  15   0        0.12       -2.41      3.80 o 
  -4  15   0      150.79      169.50     13.04 o 
  -3  15   0       31.84       28.47      3.18 o 
  -2  15   0       87.27       80.39      5.49 o 
  -1  15   0      254.29      236.56      9.54 o 
   0  15   0       10.84       83.83     13.45 o 
   1  15   0      246.94      234.21      8.17 o 
   2  15   0       85.55       87.55      5.60 o 
   3  15   0       35.06       36.65      4.04 o 
   4  15   0      152.52      159.35     14.45 o 
   5  15   0        0.05       -0.39      3.64 o 
   6  15   0        5.32       12.06      7.20 o 
  -6  16   0        9.51        3.41      6.56 o 
  -5  16   0       41.87       29.18     15.45 o 
  -4  16   0        4.61        2.88      2.91 o 
  -3  16   0       16.49       10.50      2.41 o 
  -2  16   0       33.52       27.65      4.35 o 
  -1  16   0       20.76       17.67      2.80 o 
   0  16   0      167.70      213.64     10.98 o 
   1  16   0       19.46       22.63      2.59 o 
   2  16   0       33.26       31.79      3.46 o 
   3  16   0       15.55       17.25      3.02 o 
   4  16   0        4.15        4.20      3.68 o 
   5  16   0       41.89       47.67      9.17 o 
   6  16   0        9.80       19.20      7.32 o 
  -6  17   0        0.86       10.20      4.87 o 
  -5  17   0       23.10      179.10    204.97 o 
  -4  17   0       22.43        8.17     27.13 o 
  -3  17   0      371.37      385.67     15.63 o 
  -2  17   0      296.05      279.27     13.82 o 
  -1  17   0       99.60      105.07      6.97 o 
   0  17   0      234.13      263.60     12.31 o 
   1  17   0       97.62       92.73      5.28 o 
   2  17   0      293.15      282.21     10.33 o 
   3  17   0      370.58      413.14     14.59 o 
   4  17   0       22.92       23.00      6.05 o 
   5  17   0       22.36       28.37     11.17 o 
   6  17   0        0.81        4.05      6.38 o 
  -6  18   0        4.40        4.28      7.53 o 
  -5  18   0        2.99       -3.51      5.46 o 
  -4  18   0       60.16       77.75     14.07 o 
  -3  18   0      136.31      132.29     10.57 o 
  -2  18   0       69.76       58.56      6.65 o 
  -1  18   0      201.46      194.60     10.60 o 
   0  18   0      117.83      142.76      8.36 o 
   1  18   0      201.70      204.99      8.04 o 
   2  18   0       68.93       68.91      5.39 o 
   3  18   0      135.81      147.22      9.05 o 
   4  18   0       59.55       65.38      9.93 o 
   5  18   0        2.91       -2.22      4.94 o 
   6  18   0        4.67       13.37     11.01 o 
  -5  19   0       17.18       15.01      6.81 o 
  -4  19   0       10.04       11.87      6.30 o 
  -3  19   0      117.40      109.17      7.14 o 
  -2  19   0       55.01       52.90      6.56 o 
  -1  19   0       87.74       92.15      7.61 o 
   0  19   0      537.04      597.72     15.95 o 
   1  19   0       86.57       84.47      5.86 o 
   2  19   0       55.31       57.78      5.75 o 
   3  19   0      118.80      109.65      8.10 o 
   4  19   0       10.06        7.74      4.31 o 
   5  19   0       17.07       21.90     11.08 o 
  -5  20   0        0.74       -9.43      9.43 o 
  -4  20   0       40.00       65.95     13.28 o 
  -3  20   0        1.97       -0.43      1.07 o 
  -2  20   0      377.54      393.43     17.87 o 
  -1  20   0      233.58      240.61     20.49 o 
   0  20   0      141.12      163.37      8.63 o 
   1  20   0      233.74      230.51      9.61 o 
   2  20   0      373.64      385.73     18.83 o 
   3  20   0        1.89       -0.90      1.93 o 
   4  20   0       38.85       39.97      7.95 o 
   5  20   0        0.78        9.09      7.81 o 
  -5  21   0        0.53        0.14      4.49 o 
  -4  21   0       15.49       19.38      8.27 o 
  -3  21   0       18.84       21.43      7.72 o 
  -2  21   0       96.37      105.41      9.77 o 
  -1  21   0        3.24        0.51      4.79 o 
   0  21   0      170.11      186.94     12.20 o 
   1  21   0        2.92        2.15      1.68 o 
   2  21   0       96.81      100.04      7.02 o 
   3  21   0       19.02       20.14      3.90 o 
   4  21   0       15.35       24.50      6.48 o 
   5  21   0        0.46        5.26      6.17 o 
  -5  22   0        3.16        3.84      9.91 o 
  -4  22   0       38.82       61.58     13.64 o 
  -3  22   0       22.87       20.59     10.03 o 
  -2  22   0       62.45       78.85      8.52 o 
  -1  22   0       97.30       92.04     24.72 o 
   0  22   0      111.54      126.37      9.80 o 
   1  22   0       96.45       78.59      6.00 o 
   2  22   0       62.76       75.53      7.50 o 
   3  22   0       23.07       28.56      6.05 o 
   4  22   0       39.04       47.09      9.07 o 
   5  22   0        3.18       10.46     11.06 o 
  -5  23   0        3.70        7.23      6.86 o 
  -4  23   0       11.56        6.25     13.03 o 
  -3  23   0       12.98       29.06      9.56 o 
  -2  23   0       26.41       28.67      5.47 o 
  -1  23   0       66.80       67.75     10.75 o 
   0  23   0      141.29      138.44     10.44 o 
   1  23   0       66.46       57.02      5.23 o 
   2  23   0       26.44       23.77      4.46 o 
   3  23   0       12.86       13.01     16.66 o 
   4  23   0       11.49       14.12      5.41 o 
   5  23   0        3.66        4.54      6.47 o 
  -4  24   0        9.86       31.33     10.70 o 
  -3  24   0       30.53       27.45      8.89 o 
  -2  24   0       25.45       22.81      4.91 o 
  -1  24   0       22.47       22.91      5.22 o 
   0  24   0        9.50       12.43      3.79 o 
   1  24   0       22.33       19.78      3.98 o 
   2  24   0       25.70       31.20      5.12 o 
   3  24   0       30.49       14.84      5.72 o 
   4  24   0        9.79       17.27      6.04 o 
  -4  25   0       14.43       20.47      9.18 o 
  -3  25   0        1.70        2.95      5.57 o 
  -2  25   0       16.12        6.05     14.35 o 
  -1  25   0        9.79        6.41      3.83 o 
   0  25   0       24.60       26.38      4.99 o 
   1  25   0        9.73       17.16      4.60 o 
   2  25   0       16.51       20.10      4.25 o 
   3  25   0        1.67        5.03      4.02 o 
   4  25   0       14.97        9.39      8.96 o 
  -4  26   0        0.44       -3.99      7.28 o 
  -3  26   0        3.16        8.45      5.81 o 
  -2  26   0        0.31        4.24      5.09 o 
  -1  26   0        1.71        1.71      2.85 o 
   0  26   0       14.21       15.19      3.73 o 
   1  26   0        1.78       -3.48      3.48 o 
   2  26   0        0.32        0.29      2.58 o 
   3  26   0        3.14        1.32      3.81 o 
   4  26   0        0.41        4.26      7.17 o 
  -3  27   0        0.23       10.80      6.87 o 
  -2  27   0        8.72       16.81     12.41 o 
  -1  27   0        0.87       -2.10      2.18 o 
   0  27   0       29.88       31.83      5.49 o 
   1  27   0        0.85        4.85      3.75 o 
   2  27   0        9.18       -1.08      3.04 o 
   3  27   0        0.22       -1.85      6.50 o 
  -3  28   0        2.13        0.65      4.95 o 
  -2  28   0        1.49        2.26      3.99 o 
  -1  28   0        0.32        1.64      3.51 o 
   0  28   0        0.00        3.86      2.44 o 
   1  28   0        0.31        0.72      4.14 o 
   2  28   0        1.52        2.55      2.89 o 
   3  28   0        2.02        4.26      3.87 o 
  -2  29   0        6.56        2.86      4.22 o 
  -1  29   0        2.17        0.29      5.87 o 
   0  29   0       21.06       23.68      5.20 o 
   1  29   0        2.16       -1.57      5.22 o 
   2  29   0        6.90       11.06     12.25 o 
  -2  30   0        2.18       -0.42      5.17 o 
  -1  30   0        9.87       14.03      5.82 o 
   0  30   0        0.60       -1.44      4.26 o 
   1  30   0        9.85       10.83      9.41 o 
   2  30   0        2.20        1.02      5.15 o 
  -1  31   0        5.39        4.54      7.67 o 
   0  31   0       20.43       16.40      7.55 o 
   1  31   0        5.35       -0.76      5.01 o 
  -7   1   1        7.94       11.31      7.59 o 
  -6   1   1       50.14       60.34     10.36 o 
  -5   1   1       18.49       17.59      3.99 o 
  -4   1   1      439.13      446.83     11.05 o 
  -3   1   1      589.74      545.42      8.64 o 
  -2   1   1     1025.15     1017.25     14.65 o 
  -1   1   1     5759.66     5358.21     39.25 o 
   1   1   1     5927.19     5710.03     32.78 o 
   2   1   1      354.57      358.08      6.63 o 
   3   1   1        6.64        7.66      1.75 o 
   4   1   1       17.28       14.93      4.48 o 
   5   1   1       40.40       47.21      9.07 o 
   6   1   1       50.39       48.94     10.37 o 
   7   1   1        0.56        4.36      4.23 o 
  -7   2   1        9.54        8.86      7.44 o 
  -6   2   1       18.44       17.80      5.75 o 
  -5   2   1      170.21      166.10     10.86 o 
  -4   2   1      158.20      145.00      6.31 o 
  -3   2   1      808.44      809.46     11.54 o 
  -2   2   1     1556.08     1554.47     18.59 o 
  -1   2   1    10301.91     9328.26    215.37 o 
   1   2   1     8991.08     8493.22     51.82 o 
   2   2   1      601.71      603.17      9.83 o 
   3   2   1      226.54      228.71      9.25 o 
   4   2   1       45.14       35.48      5.52 o 
   5   2   1      141.17      127.55     14.41 o 
   6   2   1       53.14       43.66      9.40 o 
   7   2   1        4.42        1.73      7.91 o 
  -7   3   1        1.83       -0.12      4.46 o 
  -6   3   1        6.13        1.04      8.77 o 
  -5   3   1       31.91       24.74      7.78 o 
  -4   3   1      386.70      380.29      9.67 o 
  -3   3   1      521.60      504.02     10.61 o 
  -2   3   1     2095.06     1920.34     27.39 o 
  -1   3   1     1276.53     1246.83     19.37 o 
   0   3   1     1044.67      979.55     23.44 o 
   1   3   1     2536.35     2475.91     41.16 o 
   2   3   1     1572.73     1524.11     18.01 o 
   3   3   1      694.65      744.90     24.34 o 
   4   3   1      448.80      464.20     19.80 o 
   5   3   1       95.94       93.07     12.12 o 
   6   3   1       44.68       49.07     10.34 o 
   7   3   1        3.90        2.88      4.09 o 
  -7   4   1        3.55       -0.04      6.71 o 
  -6   4   1        1.81       -2.14      5.55 o 
  -5   4   1       47.32       37.88      4.88 o 
  -4   4   1      392.68      360.15      8.91 o 
  -3   4   1      213.47      210.26      6.93 o 
  -2   4   1      146.24      142.97      7.87 o 
  -1   4   1     8111.28     7535.67     44.51 o 
   0   4   1      913.19      924.91     11.94 o 
   1   4   1     6057.25     5870.26     49.39 o 
   2   4   1       68.95       82.18      4.39 o 
   3   4   1      687.77      728.16     16.34 o 
   4   4   1      178.32      164.52     11.88 o 
   5   4   1      172.19      165.53     16.26 o 
   6   4   1      160.39      154.62     17.51 o 
   7   4   1        5.42        8.44      5.14 o 
  -7   5   1       10.27       -1.22      4.97 o 
  -6   5   1       32.70       34.25      8.96 o 
  -5   5   1       82.08       80.92      5.57 o 
  -4   5   1      356.98      352.00      9.07 o 
  -3   5   1      640.93      658.46     13.97 o 
  -2   5   1       20.85       23.17      3.13 o 
  -1   5   1     1015.84      958.15     12.97 o 
   0   5   1     3470.00     3197.09     30.57 o 
   1   5   1      412.14      434.64     30.38 o 
   2   5   1     1133.10     1114.50     15.58 o 
   3   5   1       70.42       59.79      5.89 o 
   4   5   1       98.10       92.69     11.43 o 
   5   5   1        3.94        8.58      5.35 o 
   6   5   1        5.49        3.70      8.28 o 
   7   5   1        1.46       -6.70      8.59 o 
  -7   6   1        0.90       -4.94      7.09 o 
  -6   6   1       53.03       52.70     10.22 o 
  -5   6   1      129.04      129.64      8.87 o 
  -4   6   1      163.28      158.07      6.27 o 
  -3   6   1      812.76      854.38     15.39 o 
  -2   6   1      402.32      379.11     12.94 o 
  -1   6   1     1871.66     1750.65     18.69 o 
   0   6   1     1077.71     1014.92     12.20 o 
   1   6   1     2116.97     2054.00     28.12 o 
   2   6   1     2160.88     2255.71     36.41 o 
   3   6   1     1112.40     1180.73     20.91 o 
   4   6   1       25.72       23.64      5.31 o 
   5   6   1      250.75      304.85     22.09 o 
   6   6   1       68.28       64.77     11.93 o 
   7   6   1        2.50        1.98      4.18 o 
  -7   7   1        8.56        6.49      7.21 o 
  -6   7   1       26.52       19.27      8.85 o 
  -5   7   1      135.19      136.12      7.89 o 
  -4   7   1      147.03      136.79      6.81 o 
  -3   7   1      110.04      107.17      4.87 o 
  -2   7   1      341.29      324.41      8.76 o 
  -1   7   1     1918.97     1841.42     26.71 o 
   0   7   1      803.10      780.88     12.81 o 
   1   7   1     1426.14     1333.55     18.83 o 
   2   7   1     1489.37     1597.01     29.09 o 
   3   7   1     2251.26     2477.61     30.93 o 
   4   7   1       20.27       21.01     10.45 o 
   5   7   1       88.98       90.82     12.17 o 
   6   7   1        2.26        1.78      5.27 o 
   7   7   1        3.13        2.23      7.49 o 
  -7   8   1        2.10        3.23     12.28 o 
  -6   8   1       38.33       49.75     10.51 o 
  -5   8   1       42.18       33.59      3.68 o 
  -4   8   1      394.02      404.27     13.17 o 
  -3   8   1       48.64       49.56      3.37 o 
  -2   8   1      598.84      580.33     12.18 o 
  -1   8   1     1668.45     1694.35     20.99 o 
   0   8   1      385.79      378.75      9.54 o 
   1   8   1     1078.01     1151.60     24.35 o 
   2   8   1      305.29      311.36     13.37 o 
   3   8   1      416.44      456.24     13.54 o 
   4   8   1       87.72       87.26      9.70 o 
   5   8   1        1.84        3.93      3.89 o 
   6   8   1       12.74        8.10     13.69 o 
   7   8   1        5.77       17.22      7.59 o 
  -7   9   1       13.52       41.61     19.43 o 
  -6   9   1        6.28        5.70     11.00 o 
  -5   9   1        9.13        9.59      1.62 o 
  -4   9   1        4.43        4.21      1.67 o 
  -3   9   1      516.43      525.17     10.96 o 
  -2   9   1      614.23      624.82     14.35 o 
  -1   9   1     1558.48     1434.36     20.47 o 
   0   9   1      470.16      455.41      9.99 o 
   1   9   1       13.11        8.06      1.56 o 
   2   9   1     1349.98     1438.12     29.95 o 
   3   9   1      372.40      390.79     13.85 o 
   4   9   1       52.22       52.02      6.56 o 
   5   9   1      140.22      184.86     17.67 o 
   6   9   1        5.72        3.25      3.81 o 
   7   9   1        6.60       16.01      6.95 o 
  -7  10   1        1.94       -7.16      9.00 o 
  -6  10   1        0.60       11.63      4.17 o 
  -5  10   1        4.07       -0.28      2.20 o 
  -4  10   1       29.20       23.80      2.03 o 
  -3  10   1        5.49        3.51      1.17 o 
  -2  10   1      290.37      258.09      9.00 o 
  -1  10   1     1289.19     1347.49     24.38 o 
   0  10   1      997.13      976.95     15.42 o 
   1  10   1      457.06      483.85     11.23 o 
   2  10   1      129.32      138.93      9.74 o 
   3  10   1       24.44       23.93      3.67 o 
   4  10   1      155.86      168.82     11.68 o 
   5  10   1       16.86       13.86      5.61 o 
   6  10   1        9.63        4.84     13.27 o 
   7  10   1        1.61        3.76      3.75 o 
  -7  11   1        6.90        8.07      8.81 o 
  -6  11   1       18.65       18.21      7.28 o 
  -5  11   1       67.97       73.74     11.14 o 
  -4  11   1      102.93      104.90      9.59 o 
  -3  11   1      156.06      144.52     11.09 o 
  -2  11   1      290.25      290.95      9.90 o 
  -1  11   1     4299.30     4590.85     41.94 o 
   0  11   1      591.70      583.26     12.54 o 
   1  11   1       39.07       30.00      3.07 o 
   2  11   1      132.68      135.01     12.48 o 
   3  11   1      342.28      352.25     13.71 o 
   4  11   1       21.15       25.87      5.89 o 
   5  11   1      152.92      166.35     16.90 o 
   6  11   1        3.50        4.00      4.59 o 
   7  11   1        2.53       -0.53      5.30 o 
  -6  12   1        1.66       -3.31      3.31 o 
  -5  12   1      108.59      107.51     12.17 o 
  -4  12   1      102.50       98.42     14.23 o 
  -3  12   1      289.36      271.56      9.03 o 
  -2  12   1       89.05       91.09      5.89 o 
  -1  12   1       36.55       36.68      3.87 o 
   0  12   1      166.49      164.34      6.98 o 
   1  12   1       46.04       39.61      3.65 o 
   2  12   1      358.53      372.90     10.22 o 
   3  12   1       57.53       61.16      7.16 o 
   4  12   1       48.57       41.47      5.95 o 
   5  12   1       77.06       96.36     20.10 o 
   6  12   1        0.16        0.50      7.35 o 
  -6  13   1        1.93       -4.85      7.06 o 
  -5  13   1        5.23        7.38      5.56 o 
  -4  13   1       48.21       46.78      6.96 o 
  -3  13   1       47.20       41.45      3.69 o 
  -2  13   1      375.58      399.16     13.80 o 
  -1  13   1       87.51       90.62      5.48 o 
   0  13   1      195.72      197.40      9.18 o 
   1  13   1       10.94        7.23      1.67 o 
   2  13   1       89.25       98.46      8.47 o 
   3  13   1       30.20       33.76      4.61 o 
   4  13   1      109.24      127.03     10.62 o 
   5  13   1        9.41       15.06      6.26 o 
   6  13   1       15.16       21.12      7.96 o 
  -6  14   1        2.02        2.79      3.10 o 
  -5  14   1       55.21       52.47     15.83 o 
  -4  14   1      146.29      143.15     15.67 o 
  -3  14   1       63.01       60.96      4.64 o 
  -2  14   1      302.89      308.64     13.79 o 
  -1  14   1      226.39      216.94      8.84 o 
   0  14   1      387.84      407.56     13.75 o 
   1  14   1       72.67       60.98      4.24 o 
   2  14   1       55.67       54.40      3.24 o 
   3  14   1      382.14      412.98     15.94 o 
   4  14   1       56.38       55.50      7.14 o 
   5  14   1       16.33        9.03      4.25 o 
   6  14   1       18.43        8.36      5.02 o 
  -6  15   1        6.65        9.05      4.99 o 
  -5  15   1       14.36       18.21      7.60 o 
  -4  15   1       92.79       94.34      9.89 o 
  -3  15   1      119.50      104.08      6.33 o 
  -2  15   1       26.41       20.23      4.44 o 
  -1  15   1      198.66      199.40      9.96 o 
   0  15   1      122.01      125.67      9.13 o 
   1  15   1        9.27       10.10      1.81 o 
   2  15   1       11.77        9.31      2.09 o 
   3  15   1      106.61      106.11      8.42 o 
   4  15   1       39.06       51.41      7.23 o 
   5  15   1        8.68       11.08      4.47 o 
   6  15   1        3.81       11.94      5.81 o 
  -6  16   1        5.32        1.74      2.84 o 
  -5  16   1       77.74       47.77     18.32 o 
  -4  16   1        1.39       -4.20      4.22 o 
  -3  16   1       84.29       86.84      6.80 o 
  -2  16   1       88.34       85.31      6.90 o 
  -1  16   1      216.54      208.51      8.65 o 
   0  16   1      265.00      280.85     12.25 o 
   1  16   1      275.75      292.16      8.92 o 
   2  16   1        8.85        8.89      1.76 o 
   3  16   1      234.91      231.67     12.60 o 
   4  16   1       69.76       85.40     10.37 o 
   5  16   1       32.73       41.67     12.64 o 
   6  16   1        2.69        2.88      6.49 o 
  -6  17   1        1.10       -1.01      4.15 o 
  -5  17   1        4.95        6.99      5.37 o 
  -4  17   1       31.07       48.80     11.43 o 
  -3  17   1        0.52        1.53      4.07 o 
  -2  17   1       27.93       28.06      4.19 o 
  -1  17   1      112.77      120.73      6.85 o 
   0  17   1       70.00       67.01      6.22 o 
   1  17   1       45.91       44.28      3.72 o 
   2  17   1      247.00      254.84      7.58 o 
   3  17   1       89.51       84.78      8.69 o 
   4  17   1        0.90        1.25      0.82 o 
   5  17   1        8.82        4.46      3.09 o 
   6  17   1       18.70       21.42     12.01 o 
  -6  18   1        0.54        9.01      6.71 o 
  -5  18   1        8.62        1.14      4.15 o 
  -4  18   1       32.24       31.59      9.76 o 
  -3  18   1      258.87      267.33     14.36 o 
  -2  18   1      124.72      117.98      8.06 o 
  -1  18   1      246.11      246.27     13.66 o 
   0  18   1       12.04        8.36      2.52 o 
   1  18   1       45.57       42.77      3.86 o 
   2  18   1      148.94      147.99      7.26 o 
   3  18   1       25.64       33.83      5.87 o 
   4  18   1       78.96       89.28      9.76 o 
   5  18   1       22.62       30.20     13.26 o 
   6  18   1        2.63       -8.51      8.51 o 
  -5  19   1        3.61       -5.82      9.53 o 
  -4  19   1       17.36       29.45     13.26 o 
  -3  19   1       41.27       41.68      5.67 o 
  -2  19   1      199.28      204.20     14.74 o 
  -1  19   1      147.18      135.99     13.57 o 
   0  19   1      195.12      189.68     11.12 o 
   1  19   1       57.21       60.31      4.58 o 
   2  19   1      267.77      250.47     10.94 o 
   3  19   1       97.58      100.90      9.84 o 
   4  19   1       19.03       20.62      4.96 o 
   5  19   1        8.02        3.81      6.24 o 
  -5  20   1        5.74        2.44      5.74 o 
  -4  20   1        3.34        6.28      6.14 o 
  -3  20   1       20.06       19.16      4.03 o 
  -2  20   1       50.14       46.31      5.80 o 
  -1  20   1       92.08       90.61     11.23 o 
   0  20   1       27.42       32.66      4.89 o 
   1  20   1       49.37       47.57      4.59 o 
   2  20   1       30.81       26.17      4.06 o 
   3  20   1       34.42       35.24      4.83 o 
   4  20   1       17.91       20.44      4.87 o 
   5  20   1       12.19       18.43      9.97 o 
  -5  21   1        3.98        5.85     11.99 o 
  -4  21   1       20.02       16.80     16.33 o 
  -3  21   1       32.35       30.10      5.74 o 
  -2  21   1       36.41       38.85      5.37 o 
  -1  21   1       48.53       48.59      8.84 o 
   0  21   1       18.77       21.64      4.61 o 
   1  21   1       82.58       89.31      6.35 o 
   2  21   1      158.31      156.75      8.99 o 
   3  21   1        3.01        4.13      2.92 o 
   4  21   1       15.09       20.42      6.59 o 
   5  21   1        0.05       -0.17      5.21 o 
  -5  22   1        0.08       -3.08     11.01 o 
  -4  22   1        1.57        9.34      6.23 o 
  -3  22   1        5.15        1.98      4.33 o 
  -2  22   1       10.93        4.88      2.96 o 
  -1  22   1      118.98      101.63      8.97 o 
   0  22   1      161.30      183.11     11.83 o 
   1  22   1        0.40        2.39      1.69 o 
   2  22   1        0.64        4.02      3.00 o 
   3  22   1        3.45        4.33      4.13 o 
   4  22   1        6.29        6.40      3.90 o 
   5  22   1        0.59       16.23     10.37 o 
  -5  23   1        0.03        1.88     24.19 o 
  -4  23   1       18.62        4.64     11.52 o 
  -3  23   1        7.54        6.92      5.75 o 
  -2  23   1       50.36       48.25     10.93 o 
  -1  23   1        5.95       12.00      3.98 o 
   0  23   1       49.04       57.18      8.28 o 
   1  23   1       34.12       24.52      3.86 o 
   2  23   1       10.44        7.03      2.83 o 
   3  23   1        4.40        6.18      2.77 o 
   4  23   1        2.15       -6.98      7.59 o 
   5  23   1        6.20       -1.94      5.79 o 
  -4  24   1        1.38        7.27      8.38 o 
  -3  24   1       14.70       12.80      6.92 o 
  -2  24   1       64.81       55.07     16.82 o 
  -1  24   1        3.33       -2.52      2.52 o 
   0  24   1       51.86       59.15      6.35 o 
   1  24   1       26.11       28.32      4.87 o 
   2  24   1       33.63       44.00      6.13 o 
   3  24   1        9.29       13.29      4.33 o 
   4  24   1       23.36       28.43     12.23 o 
  -4  25   1        5.65        2.66      7.75 o 
  -3  25   1        2.83       -3.60      4.90 o 
  -2  25   1       16.70       17.79      7.52 o 
  -1  25   1        3.10        3.08      3.64 o 
   0  25   1       13.45       11.25      3.45 o 
   1  25   1        4.15       -1.59      2.81 o 
   2  25   1        6.36        6.92      4.29 o 
   3  25   1       10.56        1.34      4.53 o 
   4  25   1       10.46       23.06     11.41 o 
  -4  26   1        0.98       10.17     14.76 o 
  -3  26   1       11.95        6.94      7.83 o 
  -2  26   1       36.06       40.87     10.58 o 
  -1  26   1        0.32       -3.43      3.43 o 
   0  26   1        9.44       12.39      3.06 o 
   1  26   1        0.97       -1.90      2.43 o 
   2  26   1       16.85       19.53      4.48 o 
   3  26   1       20.78       15.01      5.15 o 
   4  26   1       13.79       22.95     12.20 o 
  -3  27   1        0.28       -3.81      5.20 o 
  -2  27   1        3.88       -6.09      6.09 o 
  -1  27   1        8.10        6.46      2.72 o 
   0  27   1        1.75       -2.71      2.71 o 
   1  27   1        0.91        3.28      3.39 o 
   2  27   1        0.83       -2.13      2.56 o 
   3  27   1        9.37        6.60      4.42 o 
  -3  28   1        8.75       14.41      7.20 o 
  -2  28   1        5.63        2.29     17.45 o 
  -1  28   1       10.33        9.29      3.74 o 
   0  28   1       17.18       23.23      5.28 o 
   1  28   1        2.56        3.10      3.14 o 
   2  28   1        8.98        9.06      3.45 o 
   3  28   1        2.51        0.64      5.33 o 
  -2  29   1        5.12       -4.85      4.85 o 
  -1  29   1        7.64        1.66      3.89 o 
   0  29   1        6.90        4.61      2.70 o 
   1  29   1        4.76        0.78      3.52 o 
   2  29   1       10.29       12.55      6.23 o 
  -2  30   1        7.62        5.94     16.46 o 
  -1  30   1       12.16        3.47      4.81 o 
   0  30   1       14.25        7.71      5.87 o 
   1  30   1        1.80        5.99      3.57 o 
   2  30   1       10.45       26.55     13.28 o 
  -1  31   1        2.96        9.73      5.69 o 
   0  31   1       16.40       16.02      7.07 o 
   1  31   1        1.01       -0.64      3.22 o 
  -7   0   2        4.68        0.65      4.84 o 
  -6   0   2       37.23       32.62     10.19 o 
  -5   0   2      220.66      219.73     19.56 o 
  -4   0   2       21.31       17.98      3.34 o 
  -3   0   2      297.46      358.74     15.04 o 
  -2   0   2     3648.33     3590.20     63.91 o 
  -1   0   2    14374.29    13131.95     95.41 o 
   1   0   2    13664.25    12892.03     93.38 o 
   2   0   2     2646.63     2646.40     33.49 o 
   3   0   2      387.06      395.77     11.99 o 
   4   0   2      651.49      668.57     44.99 o 
   5   0   2      869.65      896.46     52.46 o 
   6   0   2       72.07       62.50     16.14 o 
   7   0   2       14.63       15.65      9.36 o 
  -7   1   2        2.97        4.63      3.81 o 
  -6   1   2       54.99       53.70     10.03 o 
  -5   1   2       25.99       24.19      4.03 o 
  -4   1   2       39.07       37.08      3.14 o 
  -3   1   2     1726.45     1837.96     20.12 o 
  -2   1   2     1293.80     1290.38     22.85 o 
  -1   1   2    15557.04    14370.09     82.98 o 
   1   1   2     7734.95     7527.73     38.45 o 
   2   1   2      353.53      335.26      6.02 o 
   3   1   2       40.63       36.27      2.82 o 
   4   1   2      215.02      227.22     14.91 o 
   5   1   2        8.45       10.40      9.35 o 
   6   1   2        7.62        6.65      5.21 o 
   7   1   2       12.25       21.28      8.62 o 
  -7   2   2        4.94        0.48      4.34 o 
  -6   2   2       11.59        7.11      4.95 o 
  -5   2   2       63.82       69.82      7.80 o 
  -4   2   2       37.54       35.29      2.97 o 
  -3   2   2      826.70      870.50     15.07 o 
  -2   2   2      256.13      252.76      9.29 o 
  -1   2   2     8342.81     7666.55     53.52 o 
   0   2   2      263.17      246.48      6.81 o 
   1   2   2    16882.48    16118.82     83.98 o 
   2   2   2      929.31      892.79      9.68 o 
   3   2   2      917.65      980.73     15.06 o 
   4   2   2      184.39      185.62     11.06 o 
   5   2   2      245.53      239.80     19.26 o 
   6   2   2       35.67       45.66      9.70 o 
   7   2   2        3.10       -0.66      3.40 o 
  -7   3   2       10.13        8.75      5.80 o 
  -6   3   2       29.80       32.60      7.88 o 
  -5   3   2        3.42        0.49      1.97 o 
  -4   3   2        1.17        0.37      0.99 o 
  -3   3   2      236.93      241.04      8.99 o 
  -2   3   2     1730.50     1753.40     24.93 o 
  -1   3   2     4244.19     3853.33     91.81 o 
   0   3   2      526.16      496.06     15.83 o 
   1   3   2     1040.71     1013.29     10.33 o 
   2   3   2      348.02      357.80      6.25 o 
   3   3   2      590.30      577.34     11.65 o 
   4   3   2        8.11       13.71      2.88 o 
   5   3   2      158.17      181.41     18.06 o 
   6   3   2        0.56        0.86      3.53 o 
   7   3   2        0.18       12.47     13.68 o 
  -7   4   2        0.22        4.05      6.43 o 
  -6   4   2       20.79       15.57      5.66 o 
  -5   4   2       88.55      102.20      8.44 o 
  -4   4   2       94.32       99.03      5.06 o 
  -3   4   2       25.56       20.05      3.01 o 
  -2   4   2      136.62      127.28      7.48 o 
  -1   4   2     2742.97     2620.09     23.29 o 
   0   4   2     2912.38     2792.05     37.15 o 
   1   4   2     7648.52     7320.07     72.27 o 
   2   4   2      400.63      393.14      8.03 o 
   3   4   2       76.31       77.05      5.02 o 
   4   4   2      277.35      298.11     12.05 o 
   5   4   2      227.69      241.21     19.31 o 
   6   4   2       62.16       66.55     14.09 o 
   7   4   2       18.16        6.55      5.13 o 
  -7   5   2        4.04       17.95     10.46 o 
  -6   5   2       19.43       25.00     10.95 o 
  -5   5   2       75.43       74.95      5.58 o 
  -4   5   2      433.23      442.84     13.30 o 
  -3   5   2      586.66      627.36     16.60 o 
  -2   5   2      934.18      899.36     20.13 o 
  -1   5   2       42.39       48.40      2.29 o 
   0   5   2     2131.77     1981.75     19.69 o 
   1   5   2      309.10      312.21      7.12 o 
   2   5   2     2237.80     2299.45     18.88 o 
   3   5   2      601.15      645.66     15.87 o 
   4   5   2       74.72       78.02      6.41 o 
   5   5   2        5.89        6.48      5.01 o 
   6   5   2      155.35      167.38     17.84 o 
   7   5   2        1.39       -0.82      4.46 o 
  -7   6   2       12.50       10.92      7.55 o 
  -6   6   2       80.05       94.06     13.62 o 
  -5   6   2       55.15       45.97      4.14 o 
  -4   6   2       97.46       97.63      6.92 o 
  -3   6   2      409.36      437.40     16.57 o 
  -2   6   2      632.60      633.73     17.35 o 
  -1   6   2     1523.16     1461.78     15.45 o 
   0   6   2     3253.35     3078.70     25.10 o 
   1   6   2     2213.58     2301.35     21.85 o 
   2   6   2       34.59       41.16      3.98 o 
   3   6   2      271.49      297.08     12.94 o 
   4   6   2      139.62      145.16      8.24 o 
   5   6   2       62.40       55.96      9.50 o 
   6   6   2       13.63       14.16      6.18 o 
   7   6   2       12.21        2.93      4.29 o 
  -7   7   2        7.47       14.90      9.68 o 
  -6   7   2        7.70       11.00      4.00 o 
  -5   7   2       58.35       60.55      4.78 o 
  -4   7   2      557.55      550.65     17.27 o 
  -3   7   2      716.61      736.04     19.33 o 
  -2   7   2      587.92      581.66      9.56 o 
  -1   7   2      922.28      867.73     14.99 o 
   0   7   2     1626.97     1586.15     16.86 o 
   1   7   2     1767.36     1720.47     21.54 o 
   2   7   2     1718.89     1876.82     28.44 o 
   3   7   2      172.63      197.16      8.48 o 
   4   7   2       27.26       21.56      4.85 o 
   5   7   2       46.87       47.33      8.76 o 
   6   7   2       17.81       10.50     10.66 o 
   7   7   2        5.88        7.90      7.12 o 
  -7   8   2        0.32       11.37      9.81 o 
  -6   8   2       24.23       19.51      8.63 o 
  -5   8   2      102.38       89.26      8.36 o 
  -4   8   2      327.12      354.19     18.92 o 
  -3   8   2       65.01       55.76      3.74 o 
  -2   8   2      416.97      447.55     11.77 o 
  -1   8   2      380.71      393.83      8.83 o 
   0   8   2     1362.34     1326.18     16.36 o 
   1   8   2      474.75      430.05      8.51 o 
   2   8   2     2561.50     2728.51     36.15 o 
   3   8   2      314.33      328.00     11.06 o 
   4   8   2       12.37       11.44      4.30 o 
   5   8   2       56.90       61.09     10.08 o 
   6   8   2       21.38       22.41      7.47 o 
   7   8   2       10.46       -0.93      4.82 o 
  -7   9   2        2.94        9.58      9.65 o 
  -6   9   2        1.63        2.09      3.92 o 
  -5   9   2      139.31      137.85      7.92 o 
  -4   9   2      447.70      430.14     22.46 o 
  -3   9   2      186.51      185.07      8.22 o 
  -2   9   2      852.97      879.89     19.92 o 
  -1   9   2      470.30      423.15      9.65 o 
   0   9   2      327.74      334.49      8.70 o 
   1   9   2      538.54      534.11     10.18 o 
   2   9   2      966.73     1065.75     23.84 o 
   3   9   2       14.22       12.77      2.42 o 
   4   9   2        0.28        0.61      1.25 o 
   5   9   2       20.57       36.16      7.82 o 
   6   9   2        3.68        6.88      5.28 o 
   7   9   2        5.68        7.89      5.90 o 
  -7  10   2        3.33      -12.37     12.37 o 
  -6  10   2       34.47       28.14      6.32 o 
  -5  10   2        2.61        4.56      2.40 o 
  -4  10   2       65.63       62.54      5.22 o 
  -3  10   2       55.59       52.33      4.83 o 
  -2  10   2      249.36      238.99     10.07 o 
  -1  10   2      332.54      337.96      8.56 o 
   0  10   2      322.97      324.41      9.01 o 
   1  10   2      408.72      438.02     10.49 o 
   2  10   2     2600.03     2567.85     78.74 o 
   3  10   2       69.06       54.74      4.85 o 
   4  10   2      322.72      322.47     14.04 o 
   5  10   2      228.01      263.15     20.50 o 
   6  10   2       17.87       13.12      4.93 o 
   7  10   2        2.42        1.62      3.61 o 
  -6  11   2       18.73       25.38      6.69 o 
  -5  11   2        1.03        1.41      1.86 o 
  -4  11   2      106.56      103.76      7.31 o 
  -3  11   2        3.20        1.21      2.55 o 
  -2  11   2      227.60      221.88      9.23 o 
  -1  11   2     3889.28     4105.82     35.82 o 
   0  11   2      723.41      769.61     17.04 o 
   1  11   2      104.28      106.20      5.53 o 
   2  11   2       55.42       56.86      4.05 o 
   3  11   2       78.19       83.30      6.53 o 
   4  11   2       11.91       10.15      3.01 o 
   5  11   2        0.47        6.50      4.24 o 
   6  11   2        8.47        4.43      5.65 o 
  -6  12   2       55.25       53.96      9.37 o 
  -5  12   2       81.62      109.18     12.50 o 
  -4  12   2      285.11      284.83     10.45 o 
  -3  12   2      176.23      171.33      9.87 o 
  -2  12   2       64.54       74.56      5.60 o 
  -1  12   2     1122.75     1156.61     22.43 o 
   0  12   2     2630.22     2847.96     50.07 o 
   1  12   2      959.48      897.54     20.15 o 
   2  12   2      263.44      258.14      6.63 o 
   3  12   2      298.95      310.14     12.75 o 
   4  12   2      107.41      100.88      8.17 o 
   5  12   2       90.51      106.62     13.33 o 
   6  12   2       11.24       20.11      7.38 o 
  -6  13   2        5.80       -0.60      3.15 o 
  -5  13   2       13.69        6.15      6.61 o 
  -4  13   2       95.74       92.51      6.32 o 
  -3  13   2      266.87      242.11     12.12 o 
  -2  13   2      246.79      252.45      9.85 o 
  -1  13   2      748.41      771.04     18.90 o 
   0  13   2      150.31      143.26      6.85 o 
   1  13   2     1151.60     1189.55     20.53 o 
   2  13   2      305.99      285.31      8.32 o 
   3  13   2       38.96       36.92      4.74 o 
   4  13   2       19.42       14.72      5.53 o 
   5  13   2       46.33       40.92      9.42 o 
   6  13   2        8.15       10.28      5.89 o 
  -6  14   2       14.55       21.95      6.44 o 
  -5  14   2       21.70       31.83      9.25 o 
  -4  14   2      190.01      175.62     16.57 o 
  -3  14   2       20.98       22.42      3.88 o 
  -2  14   2      240.81      227.67     10.43 o 
  -1  14   2      371.34      384.82     13.83 o 
   0  14   2      262.21      273.57     10.85 o 
   1  14   2      165.93      157.75      7.86 o 
   2  14   2      126.31      132.79      5.92 o 
   3  14   2      243.48      255.94     16.35 o 
   4  14   2        3.69        2.10      2.15 o 
   5  14   2       47.84       34.79     12.51 o 
   6  14   2       39.59       51.65     10.53 o 
  -6  15   2       22.57       14.36      5.57 o 
  -5  15   2        6.78        7.83      5.46 o 
  -4  15   2      177.59      206.35     32.99 o 
  -3  15   2      163.27      157.95     10.36 o 
  -2  15   2      140.91      135.24     14.15 o 
  -1  15   2       47.91       50.51      4.51 o 
   0  15   2      226.74      236.09     10.46 o 
   1  15   2      914.50      943.60     24.66 o 
   2  15   2      168.46      165.26      6.62 o 
   3  15   2        0.62        1.85      2.46 o 
   4  15   2       71.99       73.27      8.71 o 
   5  15   2       43.12       45.81      7.59 o 
   6  15   2        4.59        7.89      5.05 o 
  -6  16   2        0.64        3.63      3.10 o 
  -5  16   2        1.03       -3.48      5.05 o 
  -4  16   2        2.37        0.49      5.48 o 
  -3  16   2       37.98       42.53      6.57 o 
  -2  16   2       29.56       25.40      6.65 o 
  -1  16   2      121.88      119.34      7.18 o 
   0  16   2      544.44      539.08     19.54 o 
   1  16   2        4.50        5.16      1.68 o 
   2  16   2       97.19       97.92      5.75 o 
   3  16   2       52.09       56.44      6.34 o 
   4  16   2       14.14       10.97      3.71 o 
   5  16   2        8.55        9.47      8.29 o 
   6  16   2        1.06        0.46      2.67 o 
  -6  17   2        1.03       -0.58      4.20 o 
  -5  17   2        5.03        5.44      5.72 o 
  -4  17   2      190.26      209.31     22.66 o 
  -3  17   2      159.90      176.34     18.88 o 
  -2  17   2      103.64       87.67     12.26 o 
  -1  17   2      117.87      118.33      8.43 o 
   0  17   2      256.72      292.63     14.91 o 
   1  17   2       25.07       25.05      3.13 o 
   2  17   2      308.48      314.50      8.70 o 
   3  17   2      244.19      243.37     11.06 o 
   4  17   2       29.43       33.78      5.98 o 
   5  17   2       11.40       13.00      8.67 o 
   6  17   2        2.77       17.20      9.88 o 
  -6  18   2        5.38        8.43      6.33 o 
  -5  18   2        0.27       -1.25      6.65 o 
  -4  18   2       44.95       62.14     12.91 o 
  -3  18   2      292.29      325.56     22.16 o 
  -2  18   2       62.42       65.32      7.60 o 
  -1  18   2       34.53       29.51      6.01 o 
   0  18   2      261.81      265.55     12.81 o 
   1  18   2      191.43      188.29      8.49 o 
   2  18   2      300.58      288.07      8.64 o 
   3  18   2       11.44       11.07      2.79 o 
   4  18   2        2.05       -1.14      2.78 o 
   5  18   2        7.01        3.63      5.62 o 
   6  18   2        3.31        8.50      8.57 o 
  -5  19   2       13.73        8.83      7.30 o 
  -4  19   2       39.44       32.03      9.78 o 
  -3  19   2       55.64       50.61      7.78 o 
  -2  19   2       50.13       53.14      8.42 o 
  -1  19   2       50.94       50.96     11.14 o 
   0  19   2       49.74       48.42      5.83 o 
   1  19   2      221.95      216.07      8.58 o 
   2  19   2       15.18       15.91      2.28 o 
   3  19   2       95.53       83.77      6.81 o 
   4  19   2        2.16        1.63      2.29 o 
   5  19   2        8.78       25.15     12.73 o 
  -5  20   2        3.33       13.73      7.19 o 
  -4  20   2       11.78        6.48     11.46 o 
  -3  20   2        5.06        4.43      1.95 o 
  -2  20   2       74.74       77.39     10.34 o 
  -1  20   2      184.29      171.12     12.39 o 
   0  20   2       27.87       28.38      4.63 o 
   1  20   2      440.98      454.21     12.72 o 
   2  20   2       29.39       27.34      2.95 o 
   3  20   2       18.18       14.47      3.58 o 
   4  20   2        8.02       15.17      4.63 o 
   5  20   2        6.44       14.57     10.01 o 
  -5  21   2        7.13       -3.39      8.34 o 
  -4  21   2       11.93       16.14      7.48 o 
  -3  21   2        9.56        6.72      2.73 o 
  -2  21   2       44.31       15.68      4.68 o 
  -1  21   2       54.67       52.52      7.23 o 
   0  21   2      270.22      307.02     18.89 o 
   1  21   2       23.18       20.77      3.44 o 
   2  21   2       45.88       49.77      4.26 o 
   3  21   2       54.88       57.10      7.05 o 
   4  21   2       14.55       18.83      4.91 o 
   5  21   2        8.44       19.75     11.62 o 
  -5  22   2        8.21       13.89      8.79 o 
  -4  22   2       35.66       34.90     10.76 o 
  -3  22   2       65.13       69.71      8.43 o 
  -2  22   2        0.08        1.00      5.37 o 
  -1  22   2       29.76       32.96      5.81 o 
   0  22   2       19.55       17.28      4.68 o 
   1  22   2       61.81       65.68      6.13 o 
   2  22   2      130.19      128.03      8.00 o 
   3  22   2       33.63       33.24      6.12 o 
   4  22   2        2.94        1.62      3.88 o 
   5  22   2        1.49       -8.11      8.11 o 
  -5  23   2        7.66        1.20     18.20 o 
  -4  23   2        0.16        2.17      5.83 o 
  -3  23   2        2.61       11.27      5.67 o 
  -2  23   2       18.43       17.08      4.67 o 
  -1  23   2       10.47       14.81      4.23 o 
   0  23   2       16.98       10.56      3.48 o 
   1  23   2       95.14       98.14      8.47 o 
   2  23   2       13.67       12.68      2.52 o 
   3  23   2        1.69        4.64      2.83 o 
   4  23   2        8.31       21.25      8.08 o 
   5  23   2        8.33        0.05      6.80 o 
  -4  24   2        1.35       -1.54      5.25 o 
  -3  24   2        1.28       -2.54      4.47 o 
  -2  24   2       10.86        9.15      3.29 o 
  -1  24   2        2.11        5.38      5.81 o 
   0  24   2       24.09       15.16      3.76 o 
   1  24   2       11.13       10.32      3.52 o 
   2  24   2        5.62        5.27      2.54 o 
   3  24   2        9.81       11.56      3.41 o 
   4  24   2        1.38        7.96      6.79 o 
  -4  25   2        0.28       -4.44      5.33 o 
  -3  25   2        9.68       12.90     11.05 o 
  -2  25   2        4.37        5.14      3.21 o 
  -1  25   2       30.38       18.26      6.76 o 
   0  25   2        2.65        0.64      2.60 o 
   1  25   2        5.80        6.04      2.78 o 
   2  25   2       10.72        5.95      3.27 o 
   3  25   2        1.05        2.44      3.27 o 
   4  25   2       13.31       32.30     18.98 o 
  -4  26   2        0.01        9.88      7.07 o 
  -3  26   2        0.45        0.12      5.52 o 
  -2  26   2        4.68       -8.08      8.08 o 
  -1  26   2       13.57       26.08      5.13 o 
   0  26   2        0.20       -1.88      2.49 o 
   1  26   2        0.86       -0.06      2.36 o 
   2  26   2        5.85        6.55      2.99 o 
   3  26   2       10.37       23.73      7.88 o 
   4  26   2        4.45       -2.58      5.53 o 
  -3  27   2        1.18        3.74      5.00 o 
  -2  27   2        2.67        5.13     15.02 o 
  -1  27   2       21.09       12.54      4.78 o 
   0  27   2        6.15        2.24      2.43 o 
   1  27   2        9.81       11.39      3.86 o 
   2  27   2        3.56        8.90      3.70 o 
   3  27   2        3.63        5.81      6.99 o 
  -3  28   2        2.75       -1.85     16.92 o 
  -2  28   2        2.92        0.82      8.42 o 
  -1  28   2       21.97       26.14      6.14 o 
   0  28   2        0.83        2.18      2.90 o 
   1  28   2        0.64        3.70      3.47 o 
   2  28   2        2.78        4.98      3.09 o 
   3  28   2        3.53       -1.14      4.46 o 
  -2  29   2        5.48        0.00      4.24 o 
  -1  29   2       22.83       17.12      5.72 o 
   0  29   2        9.85       17.52      4.68 o 
   1  29   2       10.55       16.20      5.12 o 
   2  29   2        9.43        9.59      4.05 o 
  -2  30   2        2.63        6.59      5.66 o 
  -1  30   2        1.03       -1.60      3.37 o 
   0  30   2        5.81        4.27      4.63 o 
   1  30   2        8.49        7.75      3.87 o 
   2  30   2        1.76       16.20     10.40 o 
   0  31   2        5.38        5.30      5.05 o 
  -7   1   3       42.16       52.56     16.21 o 
  -6   1   3        9.06        0.63      3.96 o 
  -5   1   3       28.17       35.66      4.17 o 
  -4   1   3       80.31       79.20      5.31 o 
  -3   1   3     2304.13     2553.72     60.97 o 
  -2   1   3      414.22      437.09     16.67 o 
  -1   1   3    14277.92    13399.19     74.36 o 
   0   1   3     6270.39     6193.64     28.64 o 
   1   1   3     5127.88     4856.43     29.79 o 
   2   1   3      507.13      508.43      8.00 o 
   3   1   3     1869.56     1929.47     17.36 o 
   4   1   3      350.93      345.38     10.93 o 
   5   1   3      132.22      132.17     14.23 o 
   6   1   3       12.35       10.77      5.01 o 
   7   1   3       15.29        5.90      5.06 o 
  -7   2   3        2.40        5.36      7.27 o 
  -6   2   3       29.56       33.89      8.98 o 
  -5   2   3       38.50       33.26      4.61 o 
  -4   2   3        5.91        4.49      1.41 o 
  -3   2   3      383.53      429.29     14.55 o 
  -2   2   3      436.22      460.97     14.01 o 
  -1   2   3      314.13      329.19     11.83 o 
   0   2   3    17603.72    16235.30    116.30 o 
   1   2   3     8862.81     8693.60     45.35 o 
   2   2   3     2318.44     2253.27     18.56 o 
   3   2   3       60.04       62.11      3.22 o 
   4   2   3      158.72      143.50      7.13 o 
   5   2   3       16.50        9.03      5.17 o 
   6   2   3       41.00       38.35      9.06 o 
   7   2   3        3.12       -2.76      3.96 o 
  -7   3   3       25.82       36.50     14.11 o 
  -6   3   3       13.82        5.10      5.09 o 
  -5   3   3       77.71       84.21     10.91 o 
  -4   3   3        5.96        4.33      1.64 o 
  -3   3   3      624.01      643.46     13.11 o 
  -2   3   3      599.51      592.72     13.78 o 
  -1   3   3      117.98      114.23      7.21 o 
   0   3   3     1264.88     1260.24     14.47 o 
   1   3   3     5850.54     5676.25     32.95 o 
   2   3   3     4633.49     4676.56     23.79 o 
   3   3   3      255.99      279.94      6.72 o 
   4   3   3      170.57      155.51      7.47 o 
   5   3   3       99.16      103.10      9.28 o 
   6   3   3       35.75       36.53      8.46 o 
   7   3   3        3.99       11.46      5.89 o 
  -7   4   3        9.05       -3.38      6.29 o 
  -6   4   3       18.82        7.83      6.46 o 
  -5   4   3      292.36      318.43     21.59 o 
  -4   4   3       68.23       76.24      6.32 o 
  -3   4   3       16.58       14.73      2.10 o 
  -2   4   3     1110.76     1034.75     26.49 o 
  -1   4   3      825.27      783.56     14.60 o 
   0   4   3     3590.96     3304.30     25.79 o 
   1   4   3     4546.20     4403.00     27.78 o 
   2   4   3      482.72      477.13      7.42 o 
   3   4   3      746.05      805.82     12.10 o 
   4   4   3       39.92       35.30      3.64 o 
   5   4   3      253.44      263.39     22.07 o 
   6   4   3       31.40       23.15      6.55 o 
   7   4   3        9.00        5.22      4.02 o 
  -7   5   3        0.61       -0.66      4.09 o 
  -6   5   3       14.85       18.75      4.92 o 
  -5   5   3       65.91       61.99      7.83 o 
  -4   5   3        4.17        2.85      1.96 o 
  -3   5   3       82.21       79.62      5.91 o 
  -2   5   3     1050.21     1022.35     26.56 o 
  -1   5   3      746.84      761.91     14.75 o 
   0   5   3      805.42      815.30     14.03 o 
   1   5   3       49.20       42.53      3.49 o 
   2   5   3      438.31      423.39      6.64 o 
   3   5   3       86.14      101.63      4.92 o 
   4   5   3      230.70      224.70      9.82 o 
   5   5   3      188.13      173.08     11.74 o 
   6   5   3       75.26       79.79     12.41 o 
   7   5   3        2.18       10.57      5.63 o 
  -7   6   3       10.06       -3.71      7.33 o 
  -6   6   3        6.89        7.58      4.51 o 
  -5   6   3      101.86       85.70      6.56 o 
  -4   6   3       32.98       34.55      5.14 o 
  -3   6   3      900.89     1006.12     22.76 o 
  -2   6   3      479.85      459.80     16.10 o 
  -1   6   3      353.83      331.76      7.56 o 
   0   6   3     3526.06     3418.47     35.69 o 
   1   6   3      991.51      951.11     10.52 o 
   2   6   3     1086.71     1245.69     20.71 o 
   3   6   3       58.24       89.04      4.98 o 
   4   6   3       77.89       78.39      5.87 o 
   5   6   3       65.30       62.97      7.04 o 
   6   6   3       13.80       11.81      5.54 o 
   7   6   3       14.74       13.34      6.02 o 
  -7   7   3        0.63       -0.05      4.92 o 
  -6   7   3       39.77       47.01      7.77 o 
  -5   7   3       27.27       24.51      3.45 o 
  -4   7   3      127.15      134.70      7.96 o 
  -3   7   3      156.40      151.25      9.00 o 
  -2   7   3      616.31      634.13     16.91 o 
  -1   7   3      776.75      764.60     12.70 o 
   0   7   3      521.93      538.89     11.64 o 
   1   7   3     2614.68     2731.96     35.93 o 
   2   7   3      122.95      116.50      4.71 o 
   3   7   3      370.60      396.74     10.32 o 
   4   7   3      232.60      231.81     12.31 o 
   5   7   3       70.94       75.07      7.54 o 
   6   7   3       40.34       53.93     13.69 o 
   7   7   3        4.53       10.88      6.47 o 
  -7   8   3        3.05       -9.79      9.79 o 
  -6   8   3        4.66        1.14      4.04 o 
  -5   8   3       93.66       90.28      5.88 o 
  -4   8   3       72.67       74.55      5.87 o 
  -3   8   3        5.53        3.90      2.73 o 
  -2   8   3      119.68      111.47      4.99 o 
  -1   8   3      296.40      296.55      8.35 o 
   0   8   3      889.02      887.59     13.78 o 
   1   8   3      687.09      679.45     10.49 o 
   2   8   3      248.28      241.51      6.68 o 
   3   8   3       27.56       28.98      3.54 o 
   4   8   3       40.60       43.64      5.55 o 
   5   8   3        2.87        8.74      4.73 o 
   6   8   3        9.63       18.37      7.52 o 
   7   8   3        2.20       -3.93      6.41 o 
  -7   9   3        3.02       -4.51      7.95 o 
  -6   9   3       31.59       40.47      7.22 o 
  -5   9   3       80.27       74.92      5.51 o 
  -4   9   3      485.58      481.47     16.61 o 
  -3   9   3      589.33      581.24     15.61 o 
  -2   9   3      987.95     1060.48     20.08 o 
  -1   9   3      222.39      212.33      7.27 o 
   0   9   3     1050.70      989.73     15.37 o 
   1   9   3      517.54      508.72     11.14 o 
   2   9   3      777.54      839.86     13.63 o 
   3   9   3       33.10       39.95      3.29 o 
   4   9   3      284.19      306.51     14.48 o 
   5   9   3       92.83      101.41     10.48 o 
   6   9   3       26.96       30.49      8.57 o 
   7   9   3        3.86       16.61     11.81 o 
  -7  10   3        1.19       -4.50      7.16 o 
  -6  10   3        3.33        8.76      3.77 o 
  -5  10   3        3.96        3.61      3.03 o 
  -4  10   3      319.29      299.12     15.95 o 
  -3  10   3      134.09      130.65      9.31 o 
  -2  10   3      404.65      415.35     11.34 o 
  -1  10   3      861.62      864.05     14.29 o 
   0  10   3     1352.59     1342.58     18.66 o 
   1  10   3       27.82       27.49      2.22 o 
   2  10   3      441.74      455.48     11.71 o 
   3  10   3       46.34       52.48      4.13 o 
   4  10   3       49.27       51.75      6.17 o 
   5  10   3       22.34       29.86      6.06 o 
   6  10   3        4.47        5.62      4.92 o 
  -6  11   3       68.70       86.48     11.34 o 
  -5  11   3      160.18      170.74      9.78 o 
  -4  11   3       15.11       13.67      4.71 o 
  -3  11   3      219.76      221.48     12.43 o 
  -2  11   3      468.59      410.86     10.17 o 
  -1  11   3      456.85      450.03     10.73 o 
   0  11   3     2756.67     2750.02     33.64 o 
   1  11   3      695.57      670.18     12.10 o 
   2  11   3      201.64      182.26      5.74 o 
   3  11   3       73.49       77.28      4.61 o 
   4  11   3      203.34      215.37     15.64 o 
   5  11   3       21.90       20.70      5.42 o 
   6  11   3       23.33       23.57      7.14 o 
  -6  12   3        4.32        1.34      3.46 o 
  -5  12   3       13.44       14.91      4.88 o 
  -4  12   3      256.05      245.53     14.05 o 
  -3  12   3       38.38       55.44      6.64 o 
  -2  12   3      104.90       96.42      5.07 o 
  -1  12   3      291.83      276.78      8.72 o 
   0  12   3       89.53       91.64      5.36 o 
   1  12   3      289.51      291.81      7.58 o 
   2  12   3      190.89      183.13      6.16 o 
   3  12   3       96.36      114.41     12.19 o 
   4  12   3        2.63        0.07      2.24 o 
   5  12   3        2.41        6.52      3.40 o 
   6  12   3        1.85        2.08     10.32 o 
  -6  13   3       14.21       14.71      5.40 o 
  -5  13   3       20.52        7.50      5.67 o 
  -4  13   3      382.45      389.07     17.54 o 
  -3  13   3      161.24      155.03     10.90 o 
  -2  13   3      263.13      242.63      9.93 o 
  -1  13   3      538.94      518.73     13.45 o 
   0  13   3      491.06      470.79     12.48 o 
   1  13   3      518.40      507.63     13.25 o 
   2  13   3      536.33      528.57     16.25 o 
   3  13   3      120.06      111.64      8.38 o 
   4  13   3       32.36       36.62      4.83 o 
   5  13   3       26.19       22.30      5.43 o 
   6  13   3        0.53       -0.50      2.81 o 
  -6  14   3        2.04       -1.92      5.65 o 
  -5  14   3       32.53       45.89     20.73 o 
  -4  14   3       38.61       50.79      6.36 o 
  -3  14   3        5.00        2.16      4.03 o 
  -2  14   3      102.71      112.09      7.57 o 
  -1  14   3      235.05      248.37     11.37 o 
   0  14   3      119.78      103.31      6.79 o 
   1  14   3       63.16       58.61      4.47 o 
   2  14   3      172.18      165.34      6.26 o 
   3  14   3       20.00       21.26      3.31 o 
   4  14   3       57.03       53.41      5.73 o 
   5  14   3        4.33        4.84      2.75 o 
   6  14   3       27.84       43.64      9.67 o 
  -6  15   3       10.12       20.33      8.60 o 
  -5  15   3        4.41       -3.44      4.69 o 
  -4  15   3       20.81       20.88      5.10 o 
  -3  15   3       14.35       12.79      4.60 o 
  -2  15   3       30.21       27.57      5.09 o 
  -1  15   3      157.35      158.75      9.34 o 
   0  15   3        9.08       19.36      3.19 o 
   1  15   3      404.37      388.39     11.79 o 
   2  15   3      158.64      148.74      6.25 o 
   3  15   3       17.34       19.53      3.45 o 
   4  15   3       90.00       81.98      7.32 o 
   5  15   3       26.45       31.39      6.67 o 
   6  15   3        1.87        3.99      6.64 o 
  -6  16   3        9.20        8.10      5.14 o 
  -5  16   3       17.37       27.30      9.46 o 
  -4  16   3      205.22      215.29     12.01 o 
  -3  16   3       22.69       24.49      6.03 o 
  -2  16   3      102.71       81.91     12.13 o 
  -1  16   3       77.19       80.39      6.85 o 
   0  16   3      248.96      228.91      9.78 o 
   1  16   3      486.69      475.54     13.99 o 
   2  16   3       41.86       44.38      3.61 o 
   3  16   3      174.30      174.85      8.81 o 
   4  16   3       39.35       37.51      5.01 o 
   5  16   3       48.90       75.05     13.33 o 
   6  16   3        1.19       13.41      9.31 o 
  -6  17   3        2.07       -7.95      7.95 o 
  -5  17   3        3.46       -1.38      4.71 o 
  -4  17   3       21.43       22.24      6.09 o 
  -3  17   3       82.52       92.86     11.71 o 
  -2  17   3       25.07       20.81      6.74 o 
  -1  17   3      224.75      220.23     12.99 o 
   0  17   3      333.79      328.75     12.06 o 
   1  17   3      104.24      106.00      6.17 o 
   2  17   3       47.40       56.42      4.34 o 
   3  17   3       23.50       13.56      3.46 o 
   4  17   3        1.70        0.28      2.50 o 
   5  17   3        9.85        3.89      9.89 o 
   6  17   3        0.18        1.83      6.47 o 
  -6  18   3       12.29        3.02      5.13 o 
  -5  18   3        7.66        4.77      7.47 o 
  -4  18   3       50.22       70.74     13.94 o 
  -3  18   3       59.88       57.18      9.51 o 
  -2  18   3      212.53      205.87     20.21 o 
  -1  18   3       11.56       12.97      5.26 o 
   0  18   3      127.06      111.53      7.24 o 
   1  18   3      315.16      302.58     10.74 o 
   2  18   3      648.82      643.05     24.11 o 
   3  18   3        1.31        4.74      2.38 o 
   4  18   3       33.00       44.39      5.71 o 
   5  18   3       12.62        5.45      6.51 o 
   6  18   3       10.94       13.97      9.05 o 
  -5  19   3        8.60        2.87      4.69 o 
  -4  19   3       19.99       32.51     20.67 o 
  -3  19   3       56.59       45.83      8.75 o 
  -2  19   3       48.73       46.09     10.11 o 
  -1  19   3      122.26      128.62     13.58 o 
   0  19   3       30.11       24.63      6.48 o 
   1  19   3      404.51      388.16     13.70 o 
   2  19   3       47.79       42.71      3.97 o 
   3  19   3      119.39      120.27      7.97 o 
   4  19   3        4.12       -1.39      3.41 o 
   5  19   3        5.20       10.74      6.67 o 
  -5  20   3        0.07       -5.67      5.86 o 
  -4  20   3       10.40       14.88      7.09 o 
  -3  20   3       35.50       35.05      6.86 o 
  -2  20   3       58.19       47.85     10.18 o 
  -1  20   3       15.23       12.98      4.73 o 
   0  20   3      151.20      150.08     10.29 o 
   1  20   3       43.82       43.07      4.89 o 
   2  20   3        4.24        2.45      1.28 o 
   3  20   3        3.64        8.72      2.56 o 
   4  20   3       13.48       16.38      5.56 o 
   5  20   3       12.10       28.26      9.42 o 
  -5  21   3       18.67       10.73      7.24 o 
  -4  21   3        3.61        1.37      8.35 o 
  -3  21   3       69.72       65.44     10.59 o 
  -2  21   3        5.60       12.26      4.18 o 
  -1  21   3       57.09       54.39      8.89 o 
   0  21   3       52.03       43.11      8.56 o 
   1  21   3      350.67      350.38     13.82 o 
   2  21   3       19.48       15.71      2.34 o 
   3  21   3       24.93       32.99      5.22 o 
   4  21   3        5.13        9.58      5.99 o 
   5  21   3        7.60        3.82      7.82 o 
  -5  22   3        5.00       12.55      7.46 o 
  -4  22   3        5.86        5.72     12.40 o 
  -3  22   3        9.57        9.66      3.54 o 
  -2  22   3       28.63       20.54      4.43 o 
  -1  22   3      243.69      257.36     19.15 o 
   0  22   3       39.91       45.16      9.18 o 
   1  22   3        8.98        6.64      2.92 o 
   2  22   3       61.01       67.84      6.94 o 
   3  22   3        6.88        8.64      3.07 o 
   4  22   3        1.43       -1.66      4.23 o 
   5  22   3        0.43        2.33      6.29 o 
  -4  23   3        7.81        4.55     18.31 o 
  -3  23   3       19.80        6.10      8.83 o 
  -2  23   3       18.12       23.26      4.82 o 
  -1  23   3       10.68       14.55      4.57 o 
   0  23   3      103.34      112.35     14.05 o 
   1  23   3       78.06       81.83      7.91 o 
   2  23   3       12.41       12.17      2.72 o 
   3  23   3        8.81       14.65      4.79 o 
   4  23   3        1.34       -0.93     10.98 o 
  -4  24   3        7.70       19.57      8.60 o 
  -3  24   3        4.57       11.25      6.16 o 
  -2  24   3       22.85       33.56      5.93 o 
  -1  24   3      122.44      127.02     12.18 o 
   0  24   3       46.04       57.54      8.47 o 
   1  24   3        9.97        8.68      3.36 o 
   2  24   3        1.67       -0.03      2.96 o 
   3  24   3       21.36       35.03      6.21 o 
   4  24   3        7.93        8.84      8.89 o 
  -4  25   3        0.05       -6.66      6.66 o 
  -3  25   3       12.55        5.87      6.06 o 
  -2  25   3       14.02       10.06      4.21 o 
  -1  25   3        0.50        3.02      2.79 o 
   0  25   3       19.80       19.36      4.40 o 
   1  25   3       53.69       52.14      6.64 o 
   2  25   3        9.09        8.00      3.51 o 
   3  25   3       15.86       25.77      6.62 o 
   4  25   3        6.76       20.00      8.50 o 
  -4  26   3        2.18       16.62      8.67 o 
  -3  26   3       10.35        0.91      9.71 o 
  -2  26   3        2.44        3.61      2.94 o 
  -1  26   3       17.89       12.26      7.83 o 
   0  26   3       23.51       36.21      6.00 o 
   1  26   3       18.19       24.36      5.60 o 
   2  26   3        0.66        3.99      3.18 o 
   3  26   3       13.11        8.70      5.81 o 
   4  26   3        2.98        2.35      3.95 o 
  -3  27   3        0.81       -7.34      7.34 o 
  -2  27   3        8.49       12.31      6.71 o 
  -1  27   3        1.40        5.04      2.72 o 
   0  27   3       10.84       11.24      3.68 o 
   1  27   3        2.29        3.68      3.91 o 
   2  27   3        2.24        0.07      4.55 o 
   3  27   3        0.81       10.71      6.78 o 
  -3  28   3        5.43       13.68      7.36 o 
  -2  28   3        8.18       -2.00      9.57 o 
  -1  28   3       13.84       13.90      4.30 o 
   0  28   3        4.01        9.40      3.68 o 
   1  28   3       17.95        9.22      7.95 o 
   2  28   3        6.83        9.41      5.51 o 
   3  28   3       17.09       16.29      7.92 o 
  -2  29   3        0.63       -1.74      5.13 o 
  -1  29   3       14.94       16.60      4.55 o 
   0  29   3        6.53        3.20      2.58 o 
   1  29   3        7.78        8.52      4.28 o 
   2  29   3        1.22       -3.76      3.76 o 
  -1  30   3        6.77        1.93      4.60 o 
   0  30   3        0.38        7.30      3.59 o 
   1  30   3        1.50        2.34      5.05 o 
   0  31   3        9.25       16.54      5.42 o 
  -7   0   4       37.66       25.56     12.20 o 
  -6   0   4       10.59       14.01      7.66 o 
  -5   0   4      112.19      111.94     13.70 o 
  -3   0   4      300.10      295.76     23.34 o 
  -2   0   4     2701.58     2740.95     62.07 o 
  -1   0   4    25498.50    24647.68    153.32 o 
   0   0   4     5265.46     5388.27     50.88 o 
   1   0   4     5970.90     6196.07     43.21 o 
   2   0   4     1481.03     1509.33     20.82 o 
   3   0   4      163.34      159.18      8.10 o 
   4   0   4      307.45      309.71     11.54 o 
   5   0   4      273.23      284.42     19.53 o 
   6   0   4       75.29       52.60     13.55 o 
   7   0   4        9.83       -1.51      5.25 o 
  -7   1   4        2.35       -2.32      5.36 o 
  -6   1   4       18.62       24.16      7.06 o 
  -5   1   4       55.89       47.15      5.42 o 
  -4   1   4       83.72       71.71      9.52 o 
  -3   1   4       91.16      134.52     11.25 o 
  -2   1   4     1176.83     1137.13     28.36 o 
  -1   1   4     4367.54     4378.09     46.14 o 
   0   1   4    29080.01    26534.01    143.64 o 
   1   1   4     1394.52     1467.32     13.68 o 
   2   1   4       38.26       40.40      2.63 o 
   3   1   4        3.18        0.95      0.96 o 
   4   1   4       76.36       74.30      4.08 o 
   5   1   4       32.34       34.07      4.85 o 
   6   1   4        1.67        1.58      4.30 o 
   7   1   4        9.92       13.00      6.77 o 
  -7   2   4       22.23       24.71     11.71 o 
  -6   2   4        8.10       13.62      5.36 o 
  -5   2   4       71.45       65.20      8.89 o 
  -4   2   4      158.00      172.75     13.31 o 
  -3   2   4      849.58      852.03     37.94 o 
  -2   2   4      259.29      227.31     12.71 o 
  -1   2   4     4092.56     3998.48     44.38 o 
   0   2   4     1002.71     1009.67     13.56 o 
   1   2   4    11957.60    11740.36     63.97 o 
   2   2   4      104.21      112.06      4.07 o 
   3   2   4       24.32       19.71      1.91 o 
   4   2   4       32.53       31.53      2.73 o 
   5   2   4      223.65      205.10     14.46 o 
   6   2   4       45.85       32.95      8.11 o 
   7   2   4        2.98        5.99      4.44 o 
  -7   3   4        1.03       -3.07      6.30 o 
  -6   3   4        5.22        5.80      2.82 o 
  -5   3   4       54.65       53.06      8.06 o 
  -4   3   4      154.04      158.84     11.33 o 
  -3   3   4      284.21      282.08     11.54 o 
  -2   3   4     4619.79     4705.33     93.96 o 
  -1   3   4     3216.21     3071.89     39.76 o 
   0   3   4       60.63       61.71      3.19 o 
   1   3   4     3197.91     3216.36     39.65 o 
   2   3   4      439.23      434.40      7.87 o 
   3   3   4      340.64      331.58      7.46 o 
   4   3   4      131.72      140.25      6.01 o 
   5   3   4      284.49      276.64     15.34 o 
   6   3   4        5.60        7.11      8.49 o 
   7   3   4        0.61        6.96      4.89 o 
  -7   4   4        4.09        4.69      6.07 o 
  -6   4   4        7.58        2.26      2.52 o 
  -5   4   4       13.27       27.14      8.41 o 
  -4   4   4       18.85       23.36      3.17 o 
  -3   4   4      183.33      190.05      9.57 o 
  -2   4   4      153.83      178.94     11.49 o 
  -1   4   4     2932.62     2804.41     30.71 o 
   0   4   4      840.06      837.93     12.62 o 
   1   4   4     2570.18     2597.88     26.96 o 
   2   4   4      100.30      102.86      3.63 o 
   3   4   4       37.37       30.61      2.26 o 
   4   4   4      118.83      143.33      6.75 o 
   5   4   4       41.78       43.20      5.49 o 
   6   4   4        4.79        3.74      3.32 o 
   7   4   4        6.71        3.51      7.92 o 
  -7   5   4       13.54       36.09     16.05 o 
  -6   5   4       27.22       28.03      5.49 o 
  -5   5   4       87.52       81.07     15.15 o 
  -4   5   4       59.45       68.49     10.50 o 
  -3   5   4       44.03       44.46      4.65 o 
  -2   5   4      882.46      874.68     26.31 o 
  -1   5   4      443.89      437.70     12.42 o 
   0   5   4     1065.07     1010.86     17.72 o 
   1   5   4      670.41      661.29     12.91 o 
   2   5   4       86.72      108.84      3.88 o 
   3   5   4      106.08       96.66      3.88 o 
   4   5   4       28.29       27.12      3.45 o 
   5   5   4      149.57      144.31      9.68 o 
   6   5   4       21.36       28.29      7.45 o 
   7   5   4        7.54       15.28      5.88 o 
  -7   6   4        5.30       13.12      9.30 o 
  -6   6   4       26.97       30.68      8.05 o 
  -5   6   4        9.96        7.11      5.14 o 
  -4   6   4      114.74      152.32     15.93 o 
  -3   6   4       41.90       38.64      4.14 o 
  -2   6   4       43.75       27.31      4.75 o 
  -1   6   4      225.59      216.11      7.68 o 
   0   6   4      910.27      837.42     15.83 o 
   1   6   4      563.60      573.98     14.46 o 
   2   6   4      642.67      651.57      8.54 o 
   3   6   4       41.07       44.41      2.83 o 
   4   6   4      157.88      152.01      8.40 o 
   5   6   4      127.93      133.61      9.25 o 
   6   6   4       22.18       36.17     11.26 o 
   7   6   4        2.06        0.97      5.07 o 
  -7   7   4        2.38      -11.69     11.69 o 
  -6   7   4        4.78       -1.65      4.07 o 
  -5   7   4       39.25       51.19     11.30 o 
  -4   7   4      134.01      137.41     15.46 o 
  -3   7   4      216.87      198.96     15.69 o 
  -2   7   4       36.70       33.26      2.82 o 
  -1   7   4      598.61      609.85     13.26 o 
   0   7   4       36.82       34.86      3.10 o 
   1   7   4      961.53      877.77     15.89 o 
   2   7   4      223.76      242.13      6.78 o 
   3   7   4      238.13      231.06      5.95 o 
   4   7   4       10.85       17.68      2.86 o 
   5   7   4      119.36      131.22      8.45 o 
   6   7   4        2.76       -2.34      6.24 o 
   7   7   4        3.98        5.98      7.57 o 
  -7   8   4        1.85       13.26      7.55 o 
  -6   8   4        1.51        0.58      5.01 o 
  -5   8   4       73.90       74.36      8.97 o 
  -4   8   4      327.74      354.04     25.63 o 
  -3   8   4      141.13      147.82      6.67 o 
  -2   8   4      134.75      122.95      4.85 o 
  -1   8   4      901.64      915.86     16.88 o 
   0   8   4      509.90      495.48     11.05 o 
   1   8   4      697.84      742.38     24.59 o 
   2   8   4     1386.24     1330.02     15.68 o 
   3   8   4      313.23      308.26      9.34 o 
   4   8   4      133.04      162.38      8.62 o 
   5   8   4      130.46      149.29     11.03 o 
   6   8   4       39.89       46.68      9.65 o 
   7   8   4        1.78        9.83      7.59 o 
  -7   9   4        1.43        8.10      8.30 o 
  -6   9   4        3.55        2.59      5.87 o 
  -5   9   4       21.87       21.75      6.25 o 
  -4   9   4      359.06      331.67     25.70 o 
  -3   9   4      544.58      535.09     17.87 o 
  -2   9   4       33.51       29.92      4.29 o 
  -1   9   4      885.64      828.77     15.17 o 
   0   9   4      703.88      776.47     16.01 o 
   1   9   4      730.82      707.50     12.96 o 
   2   9   4      787.71      821.29     11.62 o 
   3   9   4      325.67      333.10     10.29 o 
   4   9   4       75.13       77.68      6.01 o 
   5   9   4       51.16       61.31      7.30 o 
   6   9   4       11.19        6.03      4.42 o 
  -6  10   4       18.14       27.69      9.40 o 
  -5  10   4        8.19        9.03      5.51 o 
  -4  10   4      190.25      190.57     11.36 o 
  -3  10   4       37.21       35.93      3.71 o 
  -2  10   4      118.09      115.10      7.11 o 
  -1  10   4      505.46      544.54     11.44 o 
   0  10   4       39.95       38.36      3.29 o 
   1  10   4      506.90      516.96     16.87 o 
   2  10   4       83.27       74.75      3.41 o 
   3  10   4       46.06       61.75      7.60 o 
   4  10   4      104.01      118.72      7.83 o 
   5  10   4       75.97       79.14      8.35 o 
   6  10   4       26.21       24.98      7.08 o 
  -6  11   4        2.31        5.80      6.38 o 
  -5  11   4       58.57       66.70      7.07 o 
  -4  11   4       13.88       13.72      2.34 o 
  -3  11   4      304.10      311.79     19.00 o 
  -2  11   4      251.70      248.63     10.80 o 
  -1  11   4      601.65      626.69     12.70 o 
   0  11   4      143.96      144.37      6.60 o 
   1  11   4      188.86      183.04      6.76 o 
   2  11   4       68.00       76.33      3.25 o 
   3  11   4       12.19       12.94      2.17 o 
   4  11   4       35.78       32.64      4.89 o 
   5  11   4       17.72       23.07      4.45 o 
   6  11   4        0.98        5.45      3.95 o 
  -6  12   4        8.31       -0.72      4.04 o 
  -5  12   4       33.88       30.10      4.92 o 
  -4  12   4      120.55      141.67     14.08 o 
  -3  12   4        4.05        1.05      1.22 o 
  -2  12   4       24.79       24.56      2.69 o 
  -1  12   4      368.54      404.74     10.91 o 
   0  12   4      135.23      141.10      6.21 o 
   1  12   4      190.94      197.88      7.24 o 
   2  12   4        5.11        4.80      1.09 o 
   3  12   4      108.77       99.61      6.31 o 
   4  12   4      146.09      153.79     10.55 o 
   5  12   4       10.96        9.26      3.65 o 
   6  12   4       44.23       41.20      9.06 o 
  -6  13   4        7.03        9.45      6.15 o 
  -5  13   4        0.17        1.59      2.80 o 
  -4  13   4       24.00       21.95      5.86 o 
  -3  13   4      393.37      394.86     24.42 o 
  -2  13   4      261.08      241.00      9.04 o 
  -1  13   4      470.49      480.92     12.25 o 
   0  13   4      234.15      240.62      9.16 o 
   1  13   4       67.91       68.75      4.37 o 
   2  13   4      190.96      185.09      5.73 o 
   3  13   4      182.29      177.95     10.56 o 
   4  13   4        9.27        8.95      3.99 o 
   5  13   4        9.30        3.89      3.94 o 
   6  13   4        3.52       -1.84      5.18 o 
  -6  14   4        2.10        6.18      4.87 o 
  -5  14   4       27.97       28.94      6.95 o 
  -4  14   4      142.97      140.77     14.02 o 
  -3  14   4       23.68       35.34      8.23 o 
  -2  14   4      213.62      214.83      9.46 o 
  -1  14   4      174.76      167.55      8.20 o 
   0  14   4      193.78      175.35      8.01 o 
   1  14   4      238.73      225.60      7.76 o 
   2  14   4      128.02      131.51      5.08 o 
   3  14   4      136.41      141.03      8.23 o 
   4  14   4       56.62       64.91      9.25 o 
   5  14   4       15.80       16.74      4.19 o 
   6  14   4        2.46       -7.47      7.47 o 
  -6  15   4        0.26        1.98      4.27 o 
  -5  15   4       13.52       22.70      7.92 o 
  -4  15   4       15.86       12.84      4.13 o 
  -3  15   4      357.73      333.51     23.25 o 
  -2  15   4      110.82      103.05     14.08 o 
  -1  15   4      397.85      366.86     12.47 o 
   0  15   4      345.19      331.07     11.41 o 
   1  15   4        6.18        5.02      1.32 o 
   2  15   4       27.31       22.58      2.53 o 
   3  15   4       71.24       69.09      5.37 o 
   4  15   4        7.79        4.39      3.02 o 
   5  15   4       13.04       14.93      4.62 o 
   6  15   4       13.38       16.21     10.74 o 
  -6  16   4        3.79       15.22      7.60 o 
  -5  16   4        2.83       -6.42      6.42 o 
  -4  16   4        1.83       10.66      4.36 o 
  -3  16   4      164.45      163.67     16.80 o 
  -2  16   4       86.69      101.82     14.38 o 
  -1  16   4       47.55       49.28      5.55 o 
   0  16   4      254.18      246.53     10.22 o 
   1  16   4       46.33       48.11      4.08 o 
   2  16   4       81.41       91.37      5.19 o 
   3  16   4      177.48      188.71      8.95 o 
   4  16   4       67.84       70.11      6.97 o 
   5  16   4        1.90        1.09      2.92 o 
   6  16   4        5.14        7.35      6.60 o 
  -6  17   4        3.97        4.87     21.28 o 
  -5  17   4       16.58       18.98     10.50 o 
  -4  17   4       92.69       97.60     11.64 o 
  -3  17   4      129.07      124.55     15.04 o 
  -2  17   4       72.40       71.66     12.54 o 
  -1  17   4       51.64       41.00      6.09 o 
   0  17   4      171.85      156.65      8.42 o 
   1  17   4      415.00      365.08     12.37 o 
   2  17   4     1015.43      989.00     26.88 o 
   3  17   4       39.39       40.49      4.52 o 
   4  17   4        9.47        8.55      2.53 o 
   5  17   4        2.10       -3.64      4.56 o 
   6  17   4        6.24       -3.89      6.10 o 
  -5  18   4       16.76        4.79      9.92 o 
  -3  18   4        7.78        7.46      3.97 o 
  -2  18   4       25.66       31.50      9.32 o 
  -1  18   4       24.44       30.22      5.01 o 
   0  18   4      104.45      112.85      9.18 o 
   1  18   4      326.96      316.77     16.04 o 
   2  18   4      115.42      123.44      6.47 o 
   3  18   4       45.29       52.33      4.94 o 
   4  18   4        2.40        5.62      3.90 o 
   5  18   4        5.92        5.63      4.04 o 
  -5  19   4        2.87       11.37      9.47 o 
  -4  19   4       25.93       33.00     14.09 o 
  -3  19   4       78.13       89.96     13.44 o 
  -2  19   4      247.51      269.85     25.18 o 
  -1  19   4       56.82       47.95      7.95 o 
   0  19   4       69.35       64.27      5.72 o 
   1  19   4      308.00      332.24     12.68 o 
   2  19   4      237.98      249.91      9.43 o 
   3  19   4        7.52        5.99      3.75 o 
   4  19   4        0.99        1.27      4.01 o 
   5  19   4        9.12        6.91      5.70 o 
  -5  20   4       20.69       16.41     10.09 o 
  -4  20   4        5.33        3.20      6.27 o 
  -3  20   4      133.27      128.32     16.22 o 
  -2  20   4      131.55      112.01     16.73 o 
  -1  20   4      115.93      120.51     13.18 o 
   0  20   4       52.77       58.23      7.10 o 
   1  20   4       84.18       85.08      6.70 o 
   2  20   4       27.49       30.28      3.49 o 
   3  20   4       17.57       20.49      3.96 o 
   4  20   4       12.92       15.96      5.38 o 
   5  20   4       35.18       57.11     16.95 o 
  -5  21   4        1.33       -6.66      6.66 o 
  -4  21   4       65.44       81.78     15.63 o 
  -3  21   4       15.19        7.72      4.55 o 
  -2  21   4        2.76        2.23      3.93 o 
  -1  21   4        6.61       -1.93      5.36 o 
   0  21   4       56.48       69.07     10.77 o 
   1  21   4      117.03      106.45      7.59 o 
   2  21   4       22.92       28.25      4.06 o 
   3  21   4        2.87        4.60      3.05 o 
   4  21   4        2.03        0.42      4.32 o 
   5  21   4        1.12       -4.74      8.92 o 
  -5  22   4        3.69        4.52     14.22 o 
  -4  22   4        3.95       11.76     14.65 o 
  -3  22   4       23.96       20.40      6.79 o 
  -2  22   4       37.93       34.00      7.50 o 
  -1  22   4       19.51       21.25      5.89 o 
   0  22   4       63.88       62.50     10.84 o 
   1  22   4       32.96       35.70      5.40 o 
   2  22   4       52.06       57.40      5.76 o 
   3  22   4       43.16       58.85      7.00 o 
   4  22   4        2.30        0.23      3.63 o 
   5  22   4        1.29        2.50      5.43 o 
  -4  23   4        0.43       10.83      7.08 o 
  -3  23   4        1.88        7.32      3.95 o 
  -2  23   4        3.27       -2.76      2.76 o 
  -1  23   4       26.83       25.68      6.58 o 
   0  23   4       29.02       27.94     12.84 o 
   1  23   4       50.43       55.87      8.08 o 
   2  23   4       20.46       15.53      3.29 o 
   3  23   4        2.73        4.73      3.84 o 
   4  23   4        0.94       -0.85      5.21 o 
  -4  24   4        1.69        5.45      6.09 o 
  -3  24   4       11.50       13.90     10.49 o 
  -2  24   4        4.41       10.36      3.84 o 
  -1  24   4       27.41       31.03      7.42 o 
   0  24   4       20.60       11.62      5.37 o 
   1  24   4       12.17       12.35      3.50 o 
   2  24   4        0.00        0.07      3.15 o 
   3  24   4        6.04        7.00      4.87 o 
   4  24   4        8.89        5.89     10.55 o 
  -4  25   4        0.57       -5.08      5.66 o 
  -3  25   4        5.36        9.97      6.33 o 
  -2  25   4       10.37        5.57      3.15 o 
  -1  25   4        2.64        5.07      3.49 o 
   0  25   4       25.67       26.20      9.14 o 
   1  25   4       17.12       14.84      3.92 o 
   2  25   4        2.37        0.79      2.57 o 
   3  25   4       19.87       21.61     10.56 o 
   4  25   4        1.05        9.75      6.82 o 
  -3  26   4        0.60        6.55      6.54 o 
  -2  26   4        0.10       -0.75      4.27 o 
  -1  26   4        0.41       -3.17      3.17 o 
   0  26   4       25.47       21.10      4.83 o 
   1  26   4        6.32        7.67      3.78 o 
   2  26   4       12.85       21.32      5.81 o 
   3  26   4        0.29       -4.80      4.80 o 
  -3  27   4       10.12       12.45      7.04 o 
  -2  27   4        4.68        6.47      7.52 o 
  -1  27   4        5.95        4.23      4.51 o 
   0  27   4       23.27       21.50      8.89 o 
   1  27   4       24.19       35.72      7.34 o 
   2  27   4        5.35        5.04      2.95 o 
   3  27   4        0.61        0.54      4.11 o 
  -3  28   4        1.55        0.69      4.16 o 
  -2  28   4        1.65        3.55      4.97 o 
  -1  28   4        0.97        4.66      2.96 o 
   0  28   4       13.79       12.27      3.79 o 
   1  28   4        0.10       -1.41      7.15 o 
   2  28   4        2.72       -5.06      6.34 o 
   3  28   4        9.70        5.46      4.90 o 
  -2  29   4        0.26       -4.93      7.62 o 
  -1  29   4       28.70       24.95      6.40 o 
   0  29   4        2.35        0.72      2.85 o 
   1  29   4       17.49       26.15      6.62 o 
   2  29   4        0.48        4.90      9.84 o 
  -1  30   4        0.40        1.01      4.33 o 
   0  30   4        1.13        0.30      2.93 o 
   1  30   4        0.08        2.48      4.90 o 
  -7   1   5       12.81       16.22      9.40 o 
  -6   1   5       39.44       45.85      6.92 o 
  -5   1   5      115.54      119.88     19.82 o 
  -3   1   5      830.65      842.60     42.13 o 
  -2   1   5      835.37      836.76     25.47 o 
  -1   1   5     6912.75     6901.41    101.95 o 
   0   1   5      376.05      380.57     10.41 o 
   1   1   5      558.66      532.94     16.19 o 
   2   1   5     1919.98     1964.50     22.50 o 
   3   1   5      607.55      627.82     11.51 o 
   4   1   5      257.77      257.66      7.55 o 
   5   1   5       61.49       72.54      6.26 o 
   6   1   5       13.19       14.28      5.21 o 
   7   1   5       30.36       25.93      8.37 o 
  -7   2   5        1.99       -1.59      4.44 o 
  -6   2   5        6.42        6.52      4.88 o 
  -5   2   5        7.24        5.48      2.52 o 
  -3   2   5       80.70      108.49     10.45 o 
  -2   2   5      588.05      608.73     24.15 o 
  -1   2   5        7.75        7.38      3.69 o 
   0   2   5      210.45      206.99      7.92 o 
   1   2   5     5149.13     4972.89     50.03 o 
   2   2   5      505.10      474.42      9.94 o 
   3   2   5      124.80      128.75      4.96 o 
   4   2   5      523.00      546.25     11.60 o 
   5   2   5       11.35        9.43      2.59 o 
   6   2   5       11.69       19.80      6.13 o 
   7   2   5       10.92       14.87      6.85 o 
  -7   3   5        1.79       -0.69      4.72 o 
  -6   3   5        3.04        5.74      4.32 o 
  -5   3   5       41.07       37.58      5.06 o 
  -3   3   5      123.41      123.69     11.19 o 
  -2   3   5     1851.89     1933.18     38.85 o 
  -1   3   5      116.88      112.09      8.16 o 
   0   3   5      117.39      121.09      4.86 o 
   1   3   5     1637.26     1591.12     25.32 o 
   2   3   5      834.33      861.85     13.01 o 
   3   3   5      492.66      522.09      9.62 o 
   4   3   5        8.68        5.62      1.57 o 
   5   3   5       26.63       26.68      3.94 o 
   6   3   5        6.36       13.63      4.98 o 
   7   3   5       17.84       23.63      7.94 o 
  -7   4   5        5.40        6.18      7.38 o 
  -6   4   5       12.32       12.41      4.73 o 
  -5   4   5       10.77       15.71      6.43 o 
  -4   4   5      160.72      158.09     10.82 o 
  -3   4   5      155.83      173.77     14.39 o 
  -2   4   5       76.78       68.45      7.53 o 
  -1   4   5      408.95      415.77      9.45 o 
   0   4   5      207.25      205.56      7.60 o 
   1   4   5     1132.16     1125.35     17.44 o 
   2   4   5      359.57      399.37      8.26 o 
   3   4   5       34.97       37.95      2.64 o 
   4   4   5       66.45       67.14      4.37 o 
   5   4   5       47.01       49.61      5.25 o 
   6   4   5       15.12       19.22      6.74 o 
   7   4   5        1.80       -6.42      6.42 o 
  -7   5   5        2.83       -0.95      6.20 o 
  -6   5   5       29.24       33.87      6.35 o 
  -5   5   5       34.59       47.38     11.59 o 
  -4   5   5        8.50        5.62      1.75 o 
  -3   5   5       16.19       23.12      3.21 o 
  -2   5   5      107.08       91.61      8.84 o 
  -1   5   5      692.43      632.80     16.11 o 
   0   5   5      735.20      705.62     13.81 o 
   1   5   5      485.55      496.41      8.76 o 
   2   5   5     1103.46     1170.80     14.97 o 
   3   5   5      348.85      334.67      7.48 o 
   4   5   5      852.23      838.09     16.66 o 
   5   5   5       44.00       47.11      5.31 o 
   6   5   5        8.27        4.13      4.82 o 
   7   5   5       15.10        7.63      8.72 o 
  -7   6   5        1.76        6.04      6.77 o 
  -6   6   5       13.31       16.99      5.59 o 
  -5   6   5       27.62       45.84     12.01 o 
  -4   6   5      263.63      259.89     18.30 o 
  -3   6   5      317.94      324.50     12.35 o 
  -2   6   5      414.79      428.98     14.37 o 
  -1   6   5      158.71      146.79      6.94 o 
   0   6   5      462.37      474.15     13.54 o 
   1   6   5     1245.32     1232.53     17.91 o 
   2   6   5     3404.30     3607.97     35.05 o 
   3   6   5      424.16      443.18      8.78 o 
   4   6   5      127.28      119.12      7.55 o 
   5   6   5       66.62       61.67      5.91 o 
   6   6   5       11.16       18.18      5.95 o 
   7   6   5        0.02        1.26      4.60 o 
  -7   7   5        1.30        2.89      7.93 o 
  -6   7   5        3.94       -3.79      4.63 o 
  -5   7   5      116.85      149.53     22.10 o 
  -4   7   5       20.03       13.82      4.17 o 
  -3   7   5       39.58       56.79     10.85 o 
  -2   7   5       33.31       30.67      3.90 o 
  -1   7   5      659.84      694.11     13.68 o 
   0   7   5      447.02      436.41     10.64 o 
   1   7   5     1048.46     1073.23     17.56 o 
   2   7   5      573.82      636.36     12.19 o 
   3   7   5       99.19       99.39      4.09 o 
   4   7   5      303.01      302.22     11.89 o 
   5   7   5       11.14       12.79      2.95 o 
   6   7   5       79.23       82.99     12.13 o 
   7   7   5        8.74        3.09      6.01 o 
  -7   8   5        8.48        4.97      7.31 o 
  -6   8   5        5.07        5.35      4.44 o 
  -5   8   5       11.24        6.64      2.61 o 
  -4   8   5      138.87      138.00     14.77 o 
  -3   8   5      200.66      172.61      6.48 o 
  -2   8   5      269.73      256.58      7.68 o 
  -1   8   5       71.99       64.85      5.66 o 
   0   8   5      879.86      873.03     18.72 o 
   1   8   5       61.24       68.34      5.70 o 
   2   8   5      320.14      310.60      7.64 o 
   3   8   5      106.13       90.86      4.77 o 
   4   8   5       16.40       13.58      2.75 o 
   5   8   5        4.48       11.00      3.41 o 
   6   8   5        0.77        6.60      4.04 o 
  -6   9   5       30.09       24.21      8.02 o 
  -5   9   5       30.79       35.75      5.15 o 
  -4   9   5      748.61      736.36     34.51 o 
  -3   9   5       28.92       30.71      5.43 o 
  -2   9   5      452.85      429.23     10.73 o 
  -1   9   5      430.49      437.27     12.67 o 
   0   9   5      823.55      806.25     16.72 o 
   1   9   5      562.30      590.74     12.34 o 
   2   9   5      454.11      449.05      9.19 o 
   3   9   5       90.88       86.75      4.13 o 
   4   9   5      244.02      236.15     10.56 o 
   5   9   5       19.38       25.20      5.87 o 
   6   9   5       31.02       31.49      7.91 o 
  -6  10   5       22.24       20.51      7.61 o 
  -5  10   5       49.83       52.87      7.42 o 
  -4  10   5       49.33       45.21      5.42 o 
  -3  10   5      306.13      296.69     13.43 o 
  -2  10   5      251.84      251.03      9.06 o 
  -1  10   5      447.77      465.37     15.42 o 
   0  10   5      660.28      656.23     15.76 o 
   1  10   5      410.24      419.84     11.71 o 
   2  10   5      409.87      393.96      7.86 o 
   3  10   5      126.81      130.81      9.22 o 
   4  10   5       79.30       76.16      5.99 o 
   5  10   5       47.19       42.94      6.18 o 
   6  10   5        5.81       10.31      6.00 o 
  -6  11   5       19.38       14.05      6.53 o 
  -5  11   5      113.57      121.55     12.04 o 
  -4  11   5      196.47      207.21     10.68 o 
  -3  11   5      422.76      422.95     26.31 o 
  -2  11   5     1358.82     1359.34     21.53 o 
  -1  11   5     1538.17     1597.41     24.39 o 
   0  11   5      414.43      371.60     10.82 o 
   1  11   5      235.13      224.37      8.61 o 
   2  11   5     1062.91     1069.15     12.54 o 
   3  11   5       67.77       73.83      6.18 o 
   4  11   5      317.22      327.23     12.22 o 
   5  11   5       49.58       53.00      6.85 o 
   6  11   5       32.48       43.41     14.42 o 
  -6  12   5        1.81        6.29      5.39 o 
  -5  12   5       56.12       61.13      8.94 o 
  -4  12   5       11.63       15.72      6.08 o 
  -3  12   5       81.78       92.76     12.70 o 
  -2  12   5      118.35      116.97      7.89 o 
  -1  12   5      100.79       89.22      5.23 o 
   0  12   5      573.82      602.66     18.79 o 
   1  12   5      392.43      371.32     10.29 o 
   2  12   5      260.25      264.41      7.02 o 
   3  12   5       14.23        9.27      3.98 o 
   4  12   5       61.96       77.24      6.01 o 
   5  12   5       25.51       24.71      4.65 o 
   6  12   5        6.18       12.78      6.46 o 
  -6  13   5        2.76        6.22      5.19 o 
  -5  13   5       50.40       49.86     15.70 o 
  -4  13   5      127.81      143.17     15.64 o 
  -3  13   5      606.16      591.74     39.62 o 
  -2  13   5      653.21      619.63     26.66 o 
  -1  13   5      152.02      149.57      7.09 o 
   0  13   5     1572.87     1501.77     26.35 o 
   1  13   5       40.90       40.42      3.23 o 
   2  13   5      547.07      556.65     10.34 o 
   3  13   5      367.90      372.36     20.20 o 
   4  13   5      192.96      203.72      9.66 o 
   5  13   5        0.14        0.36      6.15 o 
   6  13   5       21.02       31.80     10.29 o 
  -6  14   5        6.40       -1.03      5.87 o 
  -5  14   5        3.84        4.61      3.70 o 
  -4  14   5       53.15       80.52     11.95 o 
  -3  14   5      275.39      267.37     23.78 o 
  -2  14   5      113.85      113.69      8.32 o 
  -1  14   5      332.63      336.45     10.88 o 
   0  14   5      856.61      792.60     17.46 o 
   1  14   5      242.54      241.36      7.83 o 
   2  14   5      162.08      157.78      6.80 o 
   3  14   5       41.57       46.21      3.54 o 
   4  14   5       71.06       74.15      7.45 o 
   5  14   5        4.52        5.37      2.33 o 
   6  14   5       13.23       27.39     45.57 o 
  -6  15   5        1.18       -6.34      6.34 o 
  -5  15   5        1.52        1.92      5.82 o 
  -4  15   5        6.36        1.54      2.63 o 
  -3  15   5      137.45      139.32     18.81 o 
  -2  15   5      433.49      392.75     17.99 o 
  -1  15   5       91.93       95.75      6.60 o 
   0  15   5       63.54       65.24      5.24 o 
   1  15   5       17.46       17.60      2.37 o 
   2  15   5      570.88      555.32     10.91 o 
   3  15   5       66.65       56.61      4.20 o 
   4  15   5       19.22       26.45      4.77 o 
   5  15   5        1.65        5.31      5.86 o 
   6  15   5        3.78        7.44      5.07 o 
  -6  16   5       10.07        2.22     12.43 o 
  -5  16   5        8.34       12.87     10.90 o 
  -4  16   5       19.91       23.47      6.55 o 
  -3  16   5       61.44       70.56     11.74 o 
  -2  16   5      107.11       90.58      8.74 o 
  -1  16   5      114.67       99.91      7.53 o 
   0  16   5      379.48      380.14     12.86 o 
   1  16   5       55.96       52.96      4.37 o 
   2  16   5       77.30       80.43      4.78 o 
   3  16   5       76.60       70.97      4.95 o 
   4  16   5        4.12        4.27      4.10 o 
   5  16   5       14.27        6.15      4.15 o 
   6  16   5        0.91       -2.38      9.47 o 
  -6  17   5        9.52       18.02     12.21 o 
  -5  17   5        3.61       14.18      7.76 o 
  -4  17   5        1.12        6.19      3.99 o 
  -3  17   5       73.53       79.64     12.93 o 
  -2  17   5       73.38       78.87     13.66 o 
  -1  17   5      157.19      155.00      9.55 o 
   0  17   5      161.96      156.61      8.51 o 
   1  17   5      180.81      165.80      8.03 o 
   2  17   5      228.13      224.60     10.00 o 
   3  17   5       46.98       44.92      4.17 o 
   4  17   5        4.49        3.41      3.35 o 
   5  17   5       16.20        4.04      4.73 o 
  -5  18   5        6.24       -1.60      3.91 o 
  -4  18   5       41.07       44.13      9.37 o 
  -3  18   5       43.90       45.08      9.96 o 
  -2  18   5      159.20      138.14     18.35 o 
  -1  18   5      114.29       99.83     22.95 o 
   0  18   5      172.40      158.65      8.83 o 
   1  18   5       32.09       34.60      4.73 o 
   2  18   5      372.68      369.01     10.99 o 
   3  18   5       15.31       14.21      2.45 o 
   4  18   5       23.65       34.60      7.76 o 
   5  18   5        6.36       15.91      6.43 o 
  -5  19   5        4.92       -1.38     11.01 o 
  -3  19   5      101.96      102.34     15.32 o 
  -2  19   5       50.97       40.80     10.52 o 
  -1  19   5       80.75       65.70     14.00 o 
   0  19   5      205.17      184.89     10.21 o 
   1  19   5      173.32      181.45      9.36 o 
   2  19   5       55.26       54.02      4.43 o 
   3  19   5       50.92       52.86      7.04 o 
   4  19   5        7.19        8.58      9.06 o 
   5  19   5        8.73        9.91      5.30 o 
  -5  20   5        3.71        7.30      7.78 o 
  -3  20   5       51.80       56.64     11.42 o 
  -2  20   5      144.72      145.75     20.15 o 
  -1  20   5       29.99       28.60      9.78 o 
   0  20   5       98.16       86.58      7.69 o 
   1  20   5       10.84        8.24      2.37 o 
   2  20   5       25.68       23.10      3.01 o 
   3  20   5       18.46       16.58      3.46 o 
   4  20   5       28.84       25.98      7.56 o 
   5  20   5       18.15       28.27      7.92 o 
  -5  21   5        8.44        5.07      8.48 o 
  -3  21   5       21.93       25.20      8.63 o 
  -2  21   5        2.20       -4.97      5.03 o 
  -1  21   5      181.10      188.29     17.05 o 
   0  21   5      163.81      144.39     10.08 o 
   1  21   5        9.07       13.62      2.90 o 
   2  21   5       73.58       83.11      7.96 o 
   3  21   5       24.70       32.36      7.44 o 
   4  21   5        2.96        1.07      2.98 o 
   5  21   5       10.83       11.09      6.46 o 
  -5  22   5       11.09       29.97     15.76 o 
  -4  22   5        4.00        0.11      6.26 o 
  -3  22   5       17.62       16.28      7.30 o 
  -2  22   5       41.89       44.73     11.99 o 
  -1  22   5       16.73       17.59      5.56 o 
   0  22   5       72.75       63.61      9.38 o 
   1  22   5      228.85      244.15     13.32 o 
   2  22   5       30.56       24.81      5.19 o 
   3  22   5       10.15        6.55      5.61 o 
   4  22   5        8.22       18.49      6.29 o 
  -4  23   5        6.07        3.59     13.84 o 
  -2  23   5       13.49       13.26      5.02 o 
  -1  23   5       46.72       48.34     14.31 o 
   0  23   5       61.50       69.10     11.52 o 
   1  23   5       24.09       33.65      6.56 o 
   2  23   5       53.17       59.48      8.06 o 
   3  23   5       31.79       58.97     15.76 o 
   4  23   5        0.76       -2.10      3.74 o 
  -4  24   5        8.26        6.24      9.37 o 
  -2  24   5        8.21        7.51      4.10 o 
  -1  24   5       37.36       53.27      9.40 o 
   0  24   5        3.09       11.02      5.51 o 
   1  24   5       23.64       10.76      6.73 o 
   2  24   5        3.66        2.67      3.47 o 
   3  24   5       47.44       79.96     15.17 o 
   4  24   5        7.64        2.42      5.92 o 
  -4  25   5        0.89       -1.50      3.85 o 
  -3  25   5        2.48       -0.05      7.81 o 
  -2  25   5        0.47       -2.61      2.61 o 
  -1  25   5       23.15       21.01      7.11 o 
   0  25   5       20.46       12.79      8.02 o 
   1  25   5       35.98       35.78      8.09 o 
   2  25   5        8.89       11.54      4.27 o 
   3  25   5        4.17       -2.09      3.54 o 
   4  25   5        2.80        6.73      5.26 o 
  -3  26   5        7.81        5.26      8.33 o 
  -2  26   5        3.67        3.35      4.96 o 
  -1  26   5        5.27        2.54      4.16 o 
   0  26   5       12.59       17.46      6.43 o 
   1  26   5       43.33       43.95      6.26 o 
   2  26   5        2.11        2.07      8.14 o 
   3  26   5       17.60        9.32     10.76 o 
  -3  27   5        0.17        2.87      6.95 o 
  -2  27   5        1.25        4.09      3.16 o 
  -1  27   5        1.15        3.61      4.04 o 
   0  27   5        6.00       -1.11      2.51 o 
   1  27   5        2.08        4.49      3.84 o 
   2  27   5        3.68        3.94      4.60 o 
   3  27   5        4.79       12.70      7.67 o 
  -2  28   5        4.41       -9.62      9.62 o 
  -1  28   5       17.63       18.54      6.88 o 
   0  28   5        2.21       -0.61      4.93 o 
   1  28   5       13.81       18.02      5.61 o 
   2  28   5        0.22        8.13      6.32 o 
  -2  29   5        2.11       10.48     10.77 o 
  -1  29   5        3.38        7.92      5.31 o 
   0  29   5        1.94        1.65      2.77 o 
   1  29   5        0.64       -1.92      3.30 o 
   2  29   5       10.91        8.43     15.72 o 
  -1  30   5        3.27        9.01      6.08 o 
   0  30   5        4.77       -0.03      5.59 o 
   1  30   5        1.25       15.60      7.84 o 
  -7   0   6        5.38       14.52      8.97 o 
  -5   0   6       23.48       24.28      7.13 o 
  -3   0   6       34.08       48.85     10.43 o 
  -2   0   6     6901.58     7275.87    110.14 o 
  -1   0   6     3215.22     3133.50     62.61 o 
   0   0   6      265.69      242.30     11.64 o 
   1   0   6     4015.59     4172.03     52.61 o 
   2   0   6       41.75       36.21      4.60 o 
   3   0   6      136.34      193.71      9.30 o 
   4   0   6     1049.64     1068.71     25.40 o 
   5   0   6        1.59        0.57      2.10 o 
   6   0   6        6.61       21.89      9.62 o 
   7   0   6       14.19       40.31     13.71 o 
  -7   1   6        5.02        2.25      6.29 o 
  -5   1   6       46.93       36.07      5.78 o 
  -3   1   6      126.25      149.25     12.64 o 
  -2   1   6     1331.50     1507.95     35.55 o 
  -1   1   6       49.75       48.07      5.54 o 
   0   1   6      211.70      200.57      8.39 o 
   1   1   6      262.70      262.16      6.88 o 
   2   1   6      374.77      383.74     10.17 o 
   3   1   6      216.73      204.94      6.75 o 
   4   1   6       33.77       37.40      3.39 o 
   5   1   6       13.26       13.33      2.86 o 
   6   1   6        9.55       11.35      4.73 o 
   7   1   6        6.95        9.14      5.84 o 
  -7   2   6        7.67        9.23      8.37 o 
  -6   2   6        4.76       -3.83      3.84 o 
  -5   2   6       24.10       33.12      6.63 o 
  -3   2   6      395.87      430.49     21.40 o 
  -2   2   6     1902.11     1835.24     39.44 o 
  -1   2   6     1088.47     1110.04     26.50 o 
   0   2   6        9.85        9.99      2.98 o 
   1   2   6      434.68      422.79     10.01 o 
   2   2   6     1696.22     1784.71     27.78 o 
   3   2   6      241.72      239.71      7.24 o 
   4   2   6      133.00      140.44      6.65 o 
   5   2   6       11.84       18.31      3.84 o 
   6   2   6       18.25       21.33      6.65 o 
   7   2   6       36.64       52.62     16.55 o 
  -7   3   6        7.80       14.05      9.56 o 
  -6   3   6        2.22        4.19      4.55 o 
  -5   3   6        5.05        6.44      2.87 o 
  -3   3   6      281.18      304.82     19.67 o 
  -2   3   6     1139.81     1247.59     32.71 o 
  -1   3   6      574.89      584.44     16.08 o 
   0   3   6      717.58      747.30     13.17 o 
   1   3   6     1621.34     1634.37     20.28 o 
   2   3   6     1256.25     1316.87     18.11 o 
   3   3   6       65.85       95.08      4.42 o 
   4   3   6      154.08      152.65      6.77 o 
   5   3   6       21.19       19.67      4.10 o 
   6   3   6       22.83       23.24      6.56 o 
   7   3   6       11.98        2.11      5.56 o 
  -7   4   6        1.89       12.80      8.08 o 
  -6   4   6        9.49       20.69      7.75 o 
  -5   4   6       16.05       10.76      2.95 o 
  -3   4   6      254.87      232.07     15.88 o 
  -2   4   6      265.80      269.53     15.24 o 
  -1   4   6      398.43      377.83      9.72 o 
   0   4   6       29.79       33.32      2.91 o 
   1   4   6      418.76      418.24     12.59 o 
   2   4   6      492.84      466.02      9.04 o 
   3   4   6     1592.19     1601.93     18.40 o 
   4   4   6      133.31      133.15      6.21 o 
   5   4   6       45.55       53.78      5.56 o 
   6   4   6        8.74       -0.37      6.23 o 
   7   4   6       12.60       11.56      8.55 o 
  -7   5   6        5.51       -8.64      8.78 o 
  -6   5   6       46.96       49.44      9.15 o 
  -3   5   6      164.35      150.24     17.76 o 
  -2   5   6      131.67      138.34     13.48 o 
  -1   5   6     1506.15     1557.45     20.69 o 
   0   5   6      534.94      524.88     11.57 o 
   1   5   6      339.62      338.72      8.98 o 
   2   5   6     1308.89     1348.43     19.59 o 
   3   5   6       38.11       43.89      3.08 o 
   4   5   6       96.95       98.50      5.32 o 
   5   5   6        1.77        1.37      1.53 o 
   6   5   6       24.35       19.92      5.83 o 
   7   5   6        6.99        1.15      4.62 o 
  -7   6   6        3.28       10.48      9.64 o 
  -6   6   6        1.39       -0.79      4.51 o 
  -3   6   6      155.64      170.37      8.02 o 
  -2   6   6       60.88       68.73      6.13 o 
  -1   6   6      458.02      449.15     12.98 o 
   0   6   6     1302.85     1306.95     24.65 o 
   1   6   6      721.45      705.97     13.31 o 
   2   6   6     1189.69     1152.39     17.19 o 
   3   6   6      260.57      319.89      8.24 o 
   4   6   6       47.94       45.84      3.96 o 
   5   6   6       14.77       12.85      3.79 o 
   6   6   6       71.28       65.04     16.91 o 
  -6   7   6        3.04        2.54      4.52 o 
  -4   7   6      120.75      121.04     10.94 o 
  -3   7   6      109.31      105.23      8.26 o 
  -2   7   6      236.70      234.64     11.43 o 
  -1   7   6      249.09      255.47      9.97 o 
   0   7   6      375.20      397.45     11.76 o 
   1   7   6     1194.96     1146.89     21.13 o 
   2   7   6      918.93      904.07     15.37 o 
   3   7   6      203.44      211.12      6.66 o 
   4   7   6        4.05        2.04      1.37 o 
   5   7   6       23.86       24.79      4.62 o 
   6   7   6        3.05       13.24      4.53 o 
  -6   8   6       32.53       48.58     14.18 o 
  -4   8   6       67.38       80.73      9.48 o 
  -3   8   6       39.65       44.75      7.79 o 
  -2   8   6      164.63      169.22     10.00 o 
  -1   8   6      265.71      288.66     12.72 o 
   0   8   6      534.29      483.00     15.50 o 
   1   8   6     1151.96     1157.49     18.00 o 
   2   8   6      180.55      179.31      7.57 o 
   3   8   6       59.81       56.83      3.49 o 
   4   8   6       17.50       18.35      2.28 o 
   5   8   6        8.04        5.41      2.60 o 
   6   8   6       11.44        5.11      4.87 o 
  -6   9   6        5.67       10.04      8.85 o 
  -5   9   6       15.52       12.41      4.46 o 
  -4   9   6      145.84      153.75     10.08 o 
  -3   9   6       33.52       43.65      9.73 o 
  -2   9   6      347.38      340.52     11.09 o 
  -1   9   6       71.12       64.10      5.23 o 
   0   9   6       57.86       60.83      4.12 o 
   1   9   6      520.57      518.28     12.71 o 
   2   9   6      127.64      121.02      6.36 o 
   3   9   6       36.45       43.66      4.73 o 
   4   9   6       61.18       45.53      4.70 o 
   5   9   6        7.36        5.21      4.45 o 
   6   9   6       29.93       34.99      9.41 o 
  -6  10   6       10.35       12.09      6.85 o 
  -5  10   6       44.38       49.57      8.87 o 
  -4  10   6      340.23      322.26     19.08 o 
  -3  10   6      451.55      453.98     12.61 o 
  -2  10   6      736.27      717.14     17.58 o 
  -1  10   6      547.65      569.39     15.66 o 
   0  10   6      495.25      474.58     16.99 o 
   1  10   6      662.43      651.75     14.52 o 
   2  10   6      212.61      196.03      8.82 o 
   3  10   6       21.97       26.74      3.03 o 
   4  10   6       13.81       15.65      2.77 o 
   5  10   6       14.40       20.89      4.18 o 
   6  10   6        1.58       -6.68      6.68 o 
  -6  11   6        1.33        4.44      6.72 o 
  -5  11   6        5.42        0.61      3.42 o 
  -4  11   6      118.38      110.04      7.44 o 
  -3  11   6      136.94      130.98     10.09 o 
  -2  11   6      116.15      115.16      7.38 o 
  -1  11   6      321.69      317.03     12.01 o 
   0  11   6      101.95      105.93      6.77 o 
   1  11   6       42.55       43.20      3.87 o 
   2  11   6        9.55        9.26      1.43 o 
   3  11   6       17.17       16.88      3.46 o 
   4  11   6       26.28       22.37      3.36 o 
   5  11   6       10.77       11.68      3.39 o 
   6  11   6        7.49       -0.34     13.01 o 
  -6  12   6       18.69       47.31     16.26 o 
  -5  12   6       59.21       62.46     11.42 o 
  -4  12   6       12.57       16.28      6.27 o 
  -3  12   6       59.23       53.71     10.58 o 
  -2  12   6      315.09      288.43     13.13 o 
  -1  12   6      897.63      887.85     18.64 o 
   0  12   6       80.96       79.24      6.07 o 
   1  12   6      429.96      399.65     10.60 o 
   2  12   6       76.86       70.20      4.49 o 
   3  12   6       32.60       49.85      3.68 o 
   4  12   6       19.21       13.14      3.76 o 
   5  12   6       17.67       19.06      4.00 o 
   6  12   6       11.85       32.60      9.58 o 
  -6  13   6        5.31       -3.98      4.95 o 
  -5  13   6       52.95       60.23     11.01 o 
  -4  13   6      129.24      140.99     16.93 o 
  -3  13   6      176.40      172.01     18.37 o 
  -2  13   6       74.24       65.38      8.61 o 
  -1  13   6      144.16      137.64      7.42 o 
   0  13   6      515.37      500.59     13.73 o 
   1  13   6      127.18      123.89      6.19 o 
   2  13   6      193.08      178.26      5.81 o 
   3  13   6       94.97       91.38      6.11 o 
   4  13   6       36.76       33.92      4.98 o 
   5  13   6        9.15        3.54      3.34 o 
   6  13   6        8.94        5.81      5.12 o 
  -6  14   6        5.08       -5.65      5.65 o 
  -4  14   6        3.00       -2.52      3.41 o 
  -3  14   6       48.39       44.39      5.88 o 
  -2  14   6      525.02      496.11     21.04 o 
  -1  14   6       91.21       88.55      6.10 o 
   0  14   6      198.95      178.63      8.47 o 
   1  14   6      157.71      150.13      7.67 o 
   2  14   6      442.93      435.65      9.02 o 
   3  14   6       74.91       69.63      5.86 o 
   4  14   6       19.18       21.27      3.77 o 
   5  14   6       22.78       28.99      6.70 o 
   6  14   6        4.72        8.21      5.44 o 
  -6  15   6        3.95        4.08      5.01 o 
  -4  15   6       10.78        4.41      2.75 o 
  -3  15   6       75.36       78.62      7.66 o 
  -2  15   6      285.90      276.25     16.42 o 
  -1  15   6       75.07       72.97      6.46 o 
   0  15   6      244.37      231.03      9.18 o 
   1  15   6      285.15      300.26     10.17 o 
   2  15   6       83.91       80.95      4.17 o 
   3  15   6      155.17      162.31      9.18 o 
   4  15   6       96.41       83.75      7.69 o 
   5  15   6       22.29       36.16      8.00 o 
   6  15   6        1.44        9.65      8.67 o 
  -6  16   6        1.86        4.98     10.62 o 
  -4  16   6       42.71       53.76     10.85 o 
  -3  16   6       74.63       77.75      7.65 o 
  -2  16   6      270.01      262.18     16.07 o 
  -1  16   6       63.23       64.71      6.26 o 
   0  16   6       13.78       12.16      2.96 o 
   1  16   6      490.36      456.71     19.94 o 
   2  16   6       15.30       11.54      1.81 o 
   3  16   6      201.01      203.30     10.57 o 
   4  16   6        5.26       10.62      3.18 o 
   5  16   6        6.89        1.37      7.05 o 
  -4  17   6       29.65       28.60      8.50 o 
  -3  17   6       88.07       94.19      8.24 o 
  -2  17   6      217.96      178.81     13.60 o 
  -1  17   6      100.52       98.13      7.72 o 
   0  17   6       68.16       60.66      5.41 o 
   1  17   6      470.42      439.97     13.16 o 
   2  17   6       16.36       18.52      2.47 o 
   3  17   6        8.72       12.09      3.99 o 
   4  17   6        2.65        3.95      5.57 o 
   5  17   6        4.19       10.03      5.38 o 
  -5  18   6       13.30       38.74     15.77 o 
  -4  18   6       63.17       63.07     11.84 o 
  -3  18   6       13.82       17.54      7.25 o 
  -2  18   6       16.27       11.24      4.43 o 
  -1  18   6      100.61       91.19      9.47 o 
   0  18   6      251.46      255.39     11.34 o 
   1  18   6       41.67       45.99      4.53 o 
   2  18   6       90.36       98.20      5.68 o 
   3  18   6        2.71        9.67      2.22 o 
   4  18   6        8.43        2.96      3.60 o 
   5  18   6        4.55        9.19      5.60 o 
  -5  19   6       16.89       46.18     17.16 o 
  -3  19   6       68.94       63.18     13.12 o 
  -2  19   6       23.41       10.10      6.68 o 
  -1  19   6       10.36        6.15      3.68 o 
   0  19   6        0.85        1.95      2.38 o 
   1  19   6      654.90      659.19     20.73 o 
   2  19   6      176.85      187.38      9.07 o 
   3  19   6       12.73        9.04      4.25 o 
   4  19   6       28.00       33.58      7.49 o 
   5  19   6       19.71       27.31      7.77 o 
  -5  20   6       29.37       37.18     12.54 o 
  -3  20   6       31.56       43.86     11.01 o 
  -2  20   6       49.64       42.18     11.85 o 
  -1  20   6       80.19       83.01     16.55 o 
   0  20   6      148.18      138.27      9.67 o 
   1  20   6       50.34       51.33      5.21 o 
   2  20   6       16.53       12.07      3.41 o 
   3  20   6        2.06        5.76      3.51 o 
   4  20   6        0.43        9.24      4.52 o 
   5  20   6        1.14       -2.79      4.52 o 
  -5  21   6        6.36       12.21      8.91 o 
  -3  21   6       14.10       28.55      9.50 o 
  -2  21   6       34.51       28.55      9.42 o 
  -1  21   6        5.11        5.92      5.33 o 
   0  21   6        6.15       10.12      3.59 o 
   1  21   6       18.79       14.74      3.11 o 
   2  21   6       39.39       45.49      6.56 o 
   3  21   6       39.66       54.65      9.30 o 
   4  21   6        8.70       11.87      7.47 o 
   5  21   6        0.63       -5.32      5.32 o 
  -3  22   6        2.98        5.45      5.27 o 
  -2  22   6       10.28       13.88      7.72 o 
  -1  22   6       22.55       15.93      5.20 o 
   0  22   6       36.57       47.02      9.85 o 
   1  22   6        0.78        1.03      2.80 o 
   2  22   6       29.68       39.56      6.33 o 
   3  22   6        0.84        5.32      6.83 o 
   4  22   6        2.09        3.99      4.01 o 
  -3  23   6       14.31       10.66      5.97 o 
  -2  23   6        6.90        3.11      4.39 o 
  -1  23   6       31.46       26.84      7.82 o 
   0  23   6       14.75       16.17      6.69 o 
   1  23   6       13.71       13.83      4.29 o 
   2  23   6       15.27       10.27      3.91 o 
   3  23   6       40.42       48.92      9.63 o 
   4  23   6        3.64        3.18      3.86 o 
  -4  24   6        3.07       17.87     12.96 o 
  -2  24   6       10.81        7.96      3.87 o 
  -1  24   6        8.87        2.25      3.08 o 
   0  24   6        7.03        6.32      4.84 o 
   1  24   6        1.97        4.92      7.07 o 
   2  24   6       12.42       10.40      4.19 o 
   3  24   6        6.36       13.07      6.01 o 
   4  24   6        7.78       14.50      6.19 o 
  -2  25   6       22.32       17.32      6.84 o 
  -1  25   6        7.78        7.99      4.55 o 
   0  25   6       33.28       49.80     13.16 o 
   1  25   6        9.94        2.99      4.58 o 
   2  25   6        5.33        9.12      5.27 o 
   3  25   6       37.18       32.86     10.71 o 
  -2  26   6        1.96        5.09      3.64 o 
  -1  26   6        1.10       -0.06      7.78 o 
   0  26   6       14.35       10.25      5.67 o 
   1  26   6        2.62        0.18      3.01 o 
   2  26   6        1.22       12.73      6.74 o 
   3  26   6        0.02       10.43      7.06 o 
  -3  27   6        7.42       15.80     14.48 o 
  -2  27   6        4.71        4.79      3.59 o 
  -1  27   6        0.99       -3.29      4.31 o 
   0  27   6       11.67       15.49      8.37 o 
   1  27   6        4.60        1.94      2.28 o 
   2  27   6       10.51        5.80      6.77 o 
   3  27   6        0.84       -0.21     14.06 o 
  -2  28   6        1.63       15.22     11.06 o 
  -1  28   6        4.94        0.53      6.64 o 
   0  28   6       10.55        5.42      5.10 o 
   1  28   6        3.71        5.90      4.19 o 
   2  28   6        2.77       -5.34      5.34 o 
  -1  29   6        2.04        9.36      4.42 o 
   0  29   6        2.20        4.41      3.60 o 
   1  29   6        9.44       10.75     13.70 o 
  -7   1   7       20.11       10.48      8.20 o 
  -2   1   7     3358.40     3630.54     57.25 o 
  -1   1   7      642.88      690.99     22.09 o 
   0   1   7      991.53     1032.96     18.35 o 
   1   1   7     1369.74     1312.17     17.49 o 
   2   1   7       29.32       28.76      2.90 o 
   3   1   7       74.51       75.73      4.19 o 
   4   1   7      485.58      486.99     15.34 o 
   5   1   7       25.58       28.67      3.57 o 
   6   1   7       19.28       20.42     16.01 o 
  -7   2   7        6.26        7.51      6.52 o 
  -2   2   7       98.66      100.23     10.08 o 
  -1   2   7     1439.52     1350.15     31.11 o 
   0   2   7       88.08       84.83      5.99 o 
   1   2   7       69.07       74.49      4.63 o 
   2   2   7      572.05      559.81     12.12 o 
   3   2   7      180.42      198.47      6.98 o 
   4   2   7      158.91      155.88      7.45 o 
   5   2   7       75.29       76.29      5.76 o 
   6   2   7        6.91        3.05      3.38 o 
  -7   3   7        2.15        3.58      5.73 o 
  -6   3   7       10.86       30.59      9.44 o 
  -5   3   7       33.94       31.48      6.46 o 
  -2   3   7      472.13      452.67     20.51 o 
  -1   3   7      762.71      779.49     19.81 o 
   0   3   7      979.52      938.79     19.92 o 
   1   3   7      652.75      685.72     13.86 o 
   2   3   7      734.87      747.85     19.37 o 
   3   3   7       39.02       41.32      3.19 o 
   4   3   7        8.90        7.84      1.88 o 
   5   3   7        1.41        2.20      1.49 o 
   6   3   7       11.26       18.77      4.75 o 
  -6   4   7       56.63       48.76     12.50 o 
  -5   4   7        3.21       -0.58      1.37 o 
  -2   4   7      287.03      306.46     18.23 o 
  -1   4   7      679.62      710.57     19.17 o 
   0   4   7      320.67      332.94      9.62 o 
   1   4   7     1222.11     1278.98     19.59 o 
   2   4   7     1468.12     1457.22     22.66 o 
   3   4   7      187.65      206.82      7.26 o 
   4   4   7      130.19      132.37      6.32 o 
   5   4   7       62.52       71.25      6.20 o 
   6   4   7       10.56       17.83      4.19 o 
  -6   5   7       13.75       12.15      6.89 o 
  -2   5   7       22.38       21.94      4.50 o 
  -1   5   7      563.31      565.99     13.32 o 
   0   5   7     1044.42     1014.63     17.08 o 
   1   5   7      621.74      609.09     13.39 o 
   2   5   7       42.90       41.56      3.70 o 
   3   5   7      287.51      292.28      8.95 o 
   4   5   7       70.00       75.68      4.69 o 
   5   5   7       89.98       85.60      6.61 o 
   6   5   7        1.84       -1.88      3.31 o 
  -6   6   7       23.85       33.29     11.72 o 
  -2   6   7      322.00      355.32     14.70 o 
  -1   6   7       50.35       57.42      4.48 o 
   0   6   7     1432.17     1466.51     25.94 o 
   1   6   7      942.86     1001.24     17.25 o 
   2   6   7      503.76      478.50     12.40 o 
   3   6   7      249.24      255.60      7.68 o 
   4   6   7      118.33      129.63      5.96 o 
   5   6   7       19.75       20.08      4.34 o 
   6   6   7        2.53       -3.21      3.49 o 
  -6   7   7        1.20        6.86      7.49 o 
  -2   7   7       29.45       34.07      2.99 o 
  -1   7   7     1583.30     1609.40     33.21 o 
   0   7   7     1265.37     1286.54     22.21 o 
   1   7   7      344.53      323.07     10.62 o 
   2   7   7       64.46       64.61      4.43 o 
   3   7   7      302.86      291.78      7.63 o 
   4   7   7       75.18       67.42      4.17 o 
   5   7   7      172.40      173.55     11.43 o 
   6   7   7        5.29        4.20      4.45 o 
  -6   8   7        7.29        8.76      5.97 o 
  -4   8   7       16.59       12.17      2.10 o 
  -3   8   7       79.57       70.48     10.65 o 
  -2   8   7       94.71       94.14      7.77 o 
  -1   8   7        0.54        0.30      1.43 o 
   0   8   7      640.56      637.04     16.07 o 
   1   8   7      403.87      432.14     13.27 o 
   2   8   7       49.60       54.83      5.05 o 
   3   8   7       66.93       65.77      4.49 o 
   4   8   7       44.17       47.61      3.85 o 
   5   8   7        5.76        7.48      2.85 o 
   6   8   7       26.70       18.77      5.58 o 
  -6   9   7        5.57       15.52      8.29 o 
  -4   9   7      176.11      165.99      9.09 o 
  -3   9   7       28.87       22.82      6.24 o 
  -2   9   7      199.59      210.45     11.66 o 
  -1   9   7      168.68      146.09      9.67 o 
   0   9   7       18.48       25.34      4.06 o 
   1   9   7      119.68      119.67      6.29 o 
   2   9   7       36.62       35.06      4.59 o 
   3   9   7      248.39      233.88      8.01 o 
   4   9   7        3.29        0.22      1.69 o 
   5   9   7       95.30       95.02      8.75 o 
   6   9   7        0.64        0.58      2.67 o 
  -6  10   7        5.08        5.06      6.84 o 
  -4  10   7       37.99       31.18      4.41 o 
  -3  10   7      180.65      177.59      9.08 o 
  -2  10   7      142.61      130.61      7.69 o 
  -1  10   7      254.46      265.66     11.50 o 
   0  10   7      349.00      335.26     12.61 o 
   1  10   7        1.74        1.60      1.43 o 
   2  10   7        2.96        3.69      1.92 o 
   3  10   7        5.24        7.24      2.76 o 
   4  10   7       11.02       13.01      2.59 o 
   5  10   7       26.78       26.13      6.19 o 
   6  10   7       22.70       27.28      6.66 o 
  -6  11   7        0.01        3.45      4.84 o 
  -4  11   7      129.50      127.59      8.02 o 
  -3  11   7      623.04      561.47     22.75 o 
  -2  11   7       18.06       21.02      4.43 o 
  -1  11   7      123.22      116.48      7.78 o 
   0  11   7      401.17      413.98     15.25 o 
   1  11   7       38.43       38.05      3.88 o 
   2  11   7        2.29        3.00      2.94 o 
   3  11   7      265.73      252.99     11.51 o 
   4  11   7      112.58      108.97      6.86 o 
   5  11   7       34.89       53.43      8.74 o 
   6  11   7        8.64       18.80      6.14 o 
  -6  12   7        2.40       10.65      8.98 o 
  -5  12   7        0.68       -0.02      2.68 o 
  -4  12   7       68.12       60.62      7.25 o 
  -3  12   7       37.46       34.87      9.48 o 
  -2  12   7       41.75       42.49      6.32 o 
  -1  12   7      125.11      123.21      7.92 o 
   0  12   7       85.69       86.23      6.44 o 
   1  12   7       52.11       51.46      3.73 o 
   2  12   7       75.42       75.28      4.79 o 
   3  12   7      166.31      155.41      8.41 o 
   4  12   7        0.47        0.71      2.34 o 
   5  12   7        6.86        6.84      3.69 o 
   6  12   7       16.90       39.39     10.45 o 
  -6  13   7        7.66        6.26      6.72 o 
  -5  13   7       15.82       12.32      6.27 o 
  -4  13   7       19.04       17.60      6.66 o 
  -3  13   7      133.52      127.26     17.25 o 
  -2  13   7       24.54       17.50      3.78 o 
  -1  13   7      190.34      182.12      9.90 o 
   0  13   7       99.70       95.30      7.02 o 
   1  13   7      148.01      136.56      7.12 o 
   2  13   7      107.12      106.82      3.47 o 
   3  13   7      159.46      170.26      7.91 o 
   4  13   7       59.83       47.32      5.04 o 
   5  13   7        3.13        2.82      4.13 o 
   6  13   7        3.87        2.34      4.09 o 
  -6  14   7        4.15        6.37      6.82 o 
  -4  14   7       47.18       53.44     11.50 o 
  -3  14   7       31.48       28.12      9.45 o 
  -2  14   7      113.38       98.38     10.06 o 
  -1  14   7        9.16        6.95      2.00 o 
   0  14   7       70.79       71.70      5.51 o 
   1  14   7      111.10      107.15      7.29 o 
   2  14   7       85.89       84.01      3.80 o 
   3  14   7       87.00       85.25      7.91 o 
   4  14   7       56.62       51.19     12.52 o 
   5  14   7        9.18        8.42      4.61 o 
   6  14   7        3.66        2.38      8.93 o 
  -6  15   7        6.03        6.66      7.59 o 
  -4  15   7       36.19       48.49     10.63 o 
  -3  15   7      113.70      128.05     15.84 o 
  -2  15   7      141.82      137.66     14.59 o 
  -1  15   7       43.51       47.87      4.85 o 
   0  15   7       38.83       33.64      3.97 o 
   1  15   7       67.34       58.20      5.25 o 
   2  15   7      250.33      241.66      5.50 o 
   3  15   7       82.16       80.57      5.71 o 
   4  15   7       10.69        4.79      6.45 o 
   5  15   7       23.11       29.87      7.41 o 
  -4  16   7        6.07       -1.90      3.25 o 
  -3  16   7       19.18       21.79      6.20 o 
  -2  16   7       79.57       80.11      9.62 o 
  -1  16   7      177.05      161.59     11.38 o 
   0  16   7      129.46      115.52      8.11 o 
   1  16   7      796.52      726.51     32.42 o 
   2  16   7       35.48       36.69      3.16 o 
   3  16   7       41.85       40.40      2.83 o 
   4  16   7       22.68        9.02      5.29 o 
   5  16   7        6.67       19.70      6.17 o 
  -4  17   7        3.97       -5.54      5.54 o 
  -3  17   7       10.82       20.23      7.75 o 
  -2  17   7      158.47      143.06     18.66 o 
  -1  17   7       25.82       23.89      4.79 o 
   0  17   7       42.08       41.11      5.47 o 
   1  17   7      579.92      545.29     25.52 o 
   2  17   7      163.01      166.36      6.52 o 
   3  17   7       18.73       18.13      3.66 o 
   4  17   7       73.66       99.39     13.29 o 
   5  17   7       19.35       20.67      7.26 o 
  -4  18   7        0.10       -3.51      3.95 o 
  -3  18   7      104.87      111.73     17.36 o 
  -2  18   7       36.79       26.70      6.07 o 
  -1  18   7      161.75      145.89     11.39 o 
   0  18   7        7.68        6.24      3.25 o 
   1  18   7      338.61      340.92     16.07 o 
   2  18   7       34.31       27.31      4.09 o 
   3  18   7       89.69       88.51     11.25 o 
   4  18   7       17.53       16.44      5.82 o 
   5  18   7        8.96       16.50      5.26 o 
  -3  19   7       56.75       78.72     14.83 o 
  -2  19   7      165.35      161.23     14.11 o 
  -1  19   7       22.06       30.30      8.19 o 
   0  19   7      163.56      150.70     11.09 o 
   1  19   7       76.60       69.05      5.50 o 
   2  19   7       53.38       59.60      6.75 o 
   3  19   7        7.46       17.25      6.14 o 
   4  19   7       13.78       27.14      7.38 o 
   5  19   7        3.77        3.15      4.53 o 
  -3  20   7       56.90       65.50     13.84 o 
  -2  20   7       25.24        6.26      4.86 o 
  -1  20   7       42.20       37.70      7.96 o 
   0  20   7      133.93      119.28     15.46 o 
   1  20   7       22.44       22.11      3.26 o 
   2  20   7        4.96        2.39      2.10 o 
   3  20   7       61.63       70.75     10.60 o 
   4  20   7        9.11        9.72      4.13 o 
   5  20   7        1.01       -0.18      3.82 o 
  -3  21   7      105.20      110.67     18.55 o 
  -2  21   7       87.51       76.00     15.84 o 
  -1  21   7       30.59       30.01     11.02 o 
   0  21   7       83.92       87.28      9.67 o 
   1  21   7        6.09        1.26      4.19 o 
   2  21   7        5.34        3.38      2.78 o 
   3  21   7        6.94        4.44      4.08 o 
   4  21   7       39.18       57.22     17.02 o 
  -3  22   7       17.26        8.71      6.21 o 
  -2  22   7        0.13       -6.54      6.54 o 
  -1  22   7       16.36       14.56      8.27 o 
   0  22   7       15.46        8.04      4.76 o 
   1  22   7        0.63       -4.64      4.64 o 
   2  22   7       24.33       19.51      5.84 o 
   3  22   7       12.32       14.53      5.27 o 
   4  22   7        0.20       -0.83      4.41 o 
  -3  23   7       11.43        7.66      6.54 o 
  -2  23   7        3.91        1.52      3.98 o 
  -1  23   7       15.02       12.70      5.46 o 
   0  23   7       25.97       30.62      8.21 o 
   1  23   7       16.49       19.27      6.66 o 
   2  23   7       35.82       37.96     10.56 o 
   3  23   7        8.75        6.67      4.74 o 
   4  23   7        3.16        5.30      3.94 o 
  -2  24   7        9.72       11.65      6.98 o 
  -1  24   7        1.99       11.43      5.53 o 
   0  24   7       30.65       15.03      6.39 o 
   1  24   7        2.78        3.47      2.25 o 
   2  24   7       20.67       32.99     12.34 o 
   3  24   7       11.68        3.51      5.32 o 
  -2  25   7        3.95        8.00      5.04 o 
  -1  25   7        6.28        5.25      4.57 o 
   0  25   7        2.98        2.83      4.18 o 
   1  25   7        3.11        1.25      2.78 o 
   2  25   7        9.85       11.47      6.85 o 
   3  25   7        5.06       11.93      9.46 o 
  -2  26   7        3.59       -0.64      3.17 o 
  -1  26   7       17.06       18.38      6.18 o 
   0  26   7        8.59       12.18      6.03 o 
   1  26   7        7.96        4.43      4.75 o 
   2  26   7        9.66        8.65      6.09 o 
   3  26   7        0.55        9.52      5.78 o 
  -2  27   7        3.46        8.98      5.00 o 
  -1  27   7        2.97        4.46      4.49 o 
   0  27   7        3.22       10.29      6.30 o 
   1  27   7        2.92        0.37      3.42 o 
   2  27   7        4.00       -3.35      5.74 o 
  -1  28   7        0.01        1.74      3.14 o 
   0  28   7        9.10       -0.88     15.79 o 
   1  28   7       10.99        0.20      9.57 o 
   2  28   7        8.47       12.25      7.70 o 
  -1  29   7        1.80       -4.24     12.73 o 
   0  29   7        0.35       -4.52      4.52 o 
   1  29   7        4.97        6.00      7.53 o 
  -2   0   8     1664.43     1672.44     57.66 o 
  -1   0   8      962.07     1033.51     39.90 o 
   0   0   8     2926.59     2857.58     46.38 o 
   1   0   8      828.44      885.57     34.34 o 
   2   0   8     1928.78     2152.97     65.36 o 
   3   0   8      132.46      140.40      9.00 o 
   4   0   8      232.32      267.14     13.99 o 
   5   0   8       20.95       20.76      4.32 o 
   6   0   8       13.21       12.88      7.02 o 
  -2   1   8      271.99      283.75     16.80 o 
  -1   1   8      709.54      759.14     24.28 o 
   0   1   8       17.85       15.17      2.66 o 
   1   1   8     1153.72     1145.08     20.05 o 
   2   1   8       45.51       37.93      6.56 o 
   3   1   8      212.82      204.96      7.66 o 
   4   1   8       25.58       22.72      3.00 o 
   5   1   8       10.35        9.56      2.18 o 
   6   1   8        5.03        2.06      2.16 o 
  -2   2   8      286.92      307.32     17.43 o 
  -1   2   8     3701.32     3934.63     64.28 o 
   0   2   8      932.49      969.25     25.23 o 
   1   2   8      181.89      179.46      7.23 o 
   2   2   8       66.97       68.02      8.42 o 
   3   2   8       83.77       87.14      5.02 o 
   4   2   8       66.39       68.20      4.99 o 
   5   2   8       31.45       26.56      3.61 o 
   6   2   8       31.61       32.03      5.22 o 
  -2   3   8      333.78      320.94     18.56 o 
  -1   3   8      478.94      524.07     17.24 o 
   0   3   8      188.58      184.11      9.43 o 
   1   3   8      745.12      703.22     15.24 o 
   2   3   8      630.64      654.99     25.42 o 
   3   3   8       22.49       23.96      2.67 o 
   4   3   8      484.37      493.87     13.18 o 
   5   3   8       39.35       38.26      4.12 o 
   6   3   8        7.66        5.26      5.89 o 
  -6   4   8        2.06        2.92      4.54 o 
  -2   4   8        0.87        1.53      3.84 o 
  -1   4   8      399.67      390.86     15.00 o 
   0   4   8       26.60       36.47      3.80 o 
   1   4   8      500.33      511.97     12.07 o 
   2   4   8      992.62     1028.90     26.39 o 
   3   4   8      111.74       95.96      4.91 o 
   4   4   8       10.65       21.53      3.06 o 
   5   4   8       35.30       37.88      3.98 o 
   6   4   8       17.64       22.08      5.24 o 
  -6   5   8       30.82       38.06     12.00 o 
  -2   5   8       53.36       46.53      5.61 o 
  -1   5   8      134.95      132.78      8.95 o 
   0   5   8      281.27      298.17      9.82 o 
   1   5   8     1518.47     1510.22     26.59 o 
   2   5   8      347.88      335.18     11.55 o 
   3   5   8      100.86       95.42      4.67 o 
   4   5   8       77.40       81.12      5.34 o 
   5   5   8        5.13        2.97      2.28 o 
   6   5   8       10.29        6.36      7.63 o 
  -6   6   8        1.34        9.18      6.66 o 
  -2   6   8      295.98      276.69     16.58 o 
  -1   6   8      387.37      377.69     13.90 o 
   0   6   8      112.10      124.75      6.50 o 
   1   6   8      222.97      229.99      8.96 o 
   2   6   8      111.49      112.64      6.80 o 
   3   6   8      119.40      116.85      6.78 o 
   4   6   8       55.85       52.89      3.85 o 
   5   6   8       45.59       48.75      6.07 o 
   6   6   8        7.42        7.72      3.97 o 
  -6   7   8        8.91       14.00      7.25 o 
  -3   7   8       47.83       57.68     10.72 o 
  -2   7   8       31.85       35.50      6.01 o 
  -1   7   8       99.04      101.76      5.77 o 
   0   7   8      308.97      306.40     11.31 o 
   1   7   8      549.64      580.85     14.37 o 
   2   7   8      511.48      527.02     14.74 o 
   3   7   8       24.36       28.36      3.48 o 
   4   7   8       35.12       38.77      3.24 o 
   5   7   8       20.68       26.02      4.53 o 
   6   7   8       11.44        7.08      4.87 o 
  -6   8   8        2.80       -2.22      6.57 o 
  -4   8   8       26.11       36.43      8.85 o 
  -3   8   8      264.52      248.40     21.49 o 
  -2   8   8       37.22       38.62      3.90 o 
  -1   8   8      755.91      760.38     16.48 o 
   0   8   8      389.73      395.05     13.17 o 
   1   8   8       66.80       53.48      4.90 o 
   2   8   8      194.56      198.98     12.17 o 
   3   8   8      309.72      294.96     12.20 o 
   4   8   8       82.79      100.15      5.59 o 
   5   8   8       54.97       59.23      8.79 o 
   6   8   8       10.14        7.62      7.64 o 
  -6   9   8       16.84       11.11      8.29 o 
  -4   9   8       61.66       53.27      5.09 o 
  -3   9   8      121.80      117.66     14.68 o 
  -2   9   8       59.53       53.56      4.96 o 
  -1   9   8       53.90       61.19      5.39 o 
   0   9   8       14.34       17.27      2.77 o 
   1   9   8       11.74       12.21      3.46 o 
   2   9   8        2.80        1.14      1.87 o 
   3   9   8       91.98       88.63      5.58 o 
   4   9   8       35.27       30.80      2.90 o 
   5   9   8       20.36       18.07      5.83 o 
   6   9   8        7.84        4.13      3.91 o 
  -6  10   8        7.62       -4.54      5.75 o 
  -4  10   8       85.44       84.64      5.40 o 
  -3  10   8     1055.65      988.10     25.97 o 
  -2  10   8      180.53      194.02     14.31 o 
  -1  10   8      667.34      671.20     26.93 o 
   0  10   8       55.87       55.00      5.26 o 
   1  10   8      485.52      462.97     14.21 o 
   2  10   8       84.76       85.15     10.60 o 
   3  10   8      821.07      807.91     17.29 o 
   4  10   8       24.78       22.63      2.75 o 
   5  10   8        3.95        9.65      4.09 o 
   6  10   8        8.78        7.35      4.32 o 
  -6  11   8       14.28       15.02      9.56 o 
  -4  11   8        8.81        7.04      1.80 o 
  -3  11   8      603.97      575.93     23.70 o 
  -2  11   8       53.67       49.94      7.28 o 
  -1  11   8      307.28      304.20     14.95 o 
   0  11   8      260.75      268.50     11.93 o 
   1  11   8       90.04       86.25      7.02 o 
   2  11   8       10.20       11.49      6.37 o 
   3  11   8      157.41      153.24      9.40 o 
   4  11   8       20.61       25.40      4.62 o 
   5  11   8       25.15       28.69      6.86 o 
   6  11   8        5.42       -4.86      4.86 o 
  -6  12   8       20.27       26.35     12.08 o 
  -5  12   8       22.20       29.42      8.79 o 
  -4  12   8       42.38       33.46      7.83 o 
  -3  12   8      580.18      541.54     21.35 o 
  -2  12   8      144.53      127.68     16.39 o 
  -1  12   8      318.27      291.04     15.00 o 
   0  12   8      178.20      188.42     11.77 o 
   1  12   8      312.86      320.06     14.26 o 
   2  12   8       28.68       18.76      4.37 o 
   3  12   8      397.84      417.40     15.18 o 
   4  12   8        3.72        2.32      3.87 o 
   5  12   8       10.77        4.74      9.55 o 
   6  12   8        5.58        7.83      4.62 o 
  -6  13   8        4.22        0.28      6.40 o 
  -5  13   8        0.65        6.14      4.85 o 
  -4  13   8        5.51       15.22      7.66 o 
  -3  13   8      125.37      110.14      9.78 o 
  -2  13   8      198.73      180.02     14.01 o 
  -1  13   8       82.29       70.29      7.63 o 
   0  13   8       69.39       63.38      6.25 o 
   1  13   8      180.20      166.70     11.91 o 
   2  13   8       90.82       94.35      9.53 o 
   3  13   8      114.84      116.18      7.97 o 
   4  13   8       41.77       32.80      9.26 o 
   5  13   8        7.16        8.03      4.00 o 
   6  13   8        4.50        6.76      5.43 o 
  -6  14   8        0.51       -9.52      9.52 o 
  -4  14   8        2.05       -2.46      3.28 o 
  -3  14   8       63.46       55.08     12.39 o 
  -2  14   8       51.65       36.43      6.57 o 
  -1  14   8       88.90       86.44      7.47 o 
   0  14   8       64.59       68.89      7.48 o 
   1  14   8      544.94      470.09     17.74 o 
   2  14   8       79.47       73.91      3.30 o 
   3  14   8      179.50      167.55      9.94 o 
   4  14   8       11.28       14.38      5.39 o 
   5  14   8       11.20        8.90      4.41 o 
  -4  15   8        5.93        4.60      4.92 o 
  -3  15   8       30.91       25.20      9.06 o 
  -2  15   8       11.19        5.35      3.53 o 
  -1  15   8      132.42      124.08      8.75 o 
   0  15   8      423.45      401.15     14.09 o 
   1  15   8       26.60       19.65      3.63 o 
   2  15   8       77.40       77.13      4.46 o 
   3  15   8       74.82       64.79      5.24 o 
   4  15   8       15.61       10.04      6.75 o 
   5  15   8        4.73        3.72      3.95 o 
  -4  16   8       17.58       21.27      8.00 o 
  -3  16   8       29.49       12.74      6.32 o 
  -2  16   8        6.75        8.09      3.58 o 
  -1  16   8       72.35       64.50      6.48 o 
   0  16   8      122.58      133.40      9.73 o 
   1  16   8       13.06       10.37      2.80 o 
   2  16   8      545.67      523.25     14.73 o 
   3  16   8      100.18       94.33      9.85 o 
   4  16   8       21.01       26.60      6.62 o 
   5  16   8        4.31       -0.39      2.91 o 
  -4  17   8       27.73       24.18      7.92 o 
  -3  17   8       22.27       28.58      9.47 o 
  -2  17   8        8.88        8.16      3.54 o 
  -1  17   8       80.67       67.18      7.75 o 
   0  17   8       30.74       29.53      4.77 o 
   1  17   8      108.95      103.66      7.44 o 
   2  17   8      134.61      136.33      5.87 o 
   3  17   8      244.96      264.89     19.10 o 
   4  17   8        0.17        0.14      3.70 o 
   5  17   8        1.40        4.10      7.41 o 
  -4  18   8       24.69       13.01      7.63 o 
  -3  18   8        9.10       15.32      7.34 o 
  -2  18   8       35.95       22.15      5.42 o 
  -1  18   8       25.42       22.67      4.89 o 
   0  18   8      204.53      179.69     11.88 o 
   1  18   8       32.90       25.11      3.40 o 
   2  18   8       27.30       26.85      3.79 o 
   3  18   8       26.16       28.47      8.89 o 
   4  18   8       16.90       17.80      6.00 o 
   5  18   8        2.63        4.30      4.28 o 
  -3  19   8       58.12       53.86     13.56 o 
  -2  19   8        3.55        2.58      4.15 o 
  -1  19   8       55.71       60.98     14.97 o 
   0  19   8       13.99       13.08      3.83 o 
   1  19   8       10.58       10.86      2.49 o 
   2  19   8        4.43        3.48      1.92 o 
   3  19   8       82.84      105.19     12.87 o 
   4  19   8        2.26        4.78      3.96 o 
   5  19   8        5.28        8.71      4.92 o 
  -3  20   8        2.61       -6.30      6.30 o 
  -2  20   8       53.72       44.94     13.47 o 
  -1  20   8       22.30       21.24      9.20 o 
   0  20   8      102.08       87.84     10.98 o 
   1  20   8       60.27       57.69     11.56 o 
   2  20   8       47.61       47.38      6.08 o 
   3  20   8       14.90       27.85      7.32 o 
   4  20   8        6.50        0.74      4.35 o 
  -3  21   8        6.65        3.38      4.42 o 
  -2  21   8       13.15       14.82      7.85 o 
  -1  21   8       25.19       12.77      8.68 o 
   0  21   8        9.69       -1.24      7.25 o 
   1  21   8       26.94       17.42     10.00 o 
   2  21   8        0.89       -2.20      8.52 o 
   3  21   8        7.62       12.45     14.69 o 
   4  21   8       20.63       17.19      6.12 o 
  -3  22   8       11.91        7.45      6.41 o 
  -2  22   8       34.03       23.91     10.04 o 
  -1  22   8        0.70       -7.78      8.72 o 
   0  22   8       66.75       73.15     12.69 o 
   1  22   8       32.03       27.36      8.10 o 
   2  22   8       28.24       53.93     14.94 o 
   3  22   8        5.96       14.62      8.57 o 
   4  22   8        2.53       12.24     10.17 o 
  -3  23   8        0.73        1.06      3.71 o 
  -2  23   8       46.43       49.14     14.30 o 
  -1  23   8       15.48       15.34      8.68 o 
   0  23   8        1.79        8.10      6.18 o 
   1  23   8        7.37        1.76      4.30 o 
   2  23   8      141.64      187.06     22.35 o 
   3  23   8       21.78       21.88      8.98 o 
   4  23   8        8.60        1.57      4.18 o 
  -2  24   8       16.48       23.03      9.22 o 
  -1  24   8        2.49        4.91      3.62 o 
   0  24   8        0.30        7.32      4.37 o 
   1  24   8        2.86        1.62      3.15 o 
   2  24   8       21.76       31.64      9.82 o 
   3  24   8       13.63       12.91      6.43 o 
  -2  25   8       19.86       37.38     13.08 o 
  -1  25   8        5.40        6.92      7.67 o 
   0  25   8        4.73        9.22      5.27 o 
   1  25   8        0.19        4.85      5.03 o 
   2  25   8       49.30       70.06     15.06 o 
   3  25   8        4.73       11.51      7.36 o 
  -2  26   8        8.60       13.77      5.72 o 
  -1  26   8        6.26       10.99      5.74 o 
   0  26   8        5.16        8.36      6.85 o 
   1  26   8       14.25       16.55      8.32 o 
   2  26   8       18.84       12.96      7.31 o 
  -2  27   8        2.85        3.16      9.85 o 
  -1  27   8        0.74       -1.02      3.44 o 
   0  27   8       11.85       16.00      7.16 o 
   1  27   8        0.66       -3.27     13.57 o 
   2  27   8       19.63       20.44      9.00 o 
  -1  28   8        0.49        0.61      6.00 o 
   0  28   8        0.99        4.06      7.29 o 
   1  28   8        2.58        0.64      4.27 o 
  -2   1   9      311.82      334.39     18.90 o 
  -1   1   9      559.28      533.63     22.69 o 
   0   1   9       81.85       85.90      6.12 o 
   1   1   9      260.91      256.23      8.52 o 
   2   1   9      313.50      313.21     18.74 o 
   3   1   9       47.61       42.24      4.15 o 
   4   1   9       71.76       78.47      5.33 o 
   5   1   9        3.83        1.65      1.43 o 
   6   1   9        4.77        6.55      6.40 o 
  -2   2   9      244.85      265.70     24.00 o 
  -1   2   9      382.78      427.56     16.28 o 
   0   2   9      243.83      248.64     10.33 o 
   1   2   9      209.91      207.60      8.29 o 
   2   2   9      138.83      132.81     16.56 o 
   3   2   9      222.60      221.86      9.24 o 
   4   2   9        9.06       10.42      2.25 o 
   5   2   9        3.39        1.84      1.92 o 
   6   2   9        5.07       -0.04      2.53 o 
  -2   3   9       50.89       65.70     12.20 o 
  -1   3   9      245.18      263.11     12.82 o 
   0   3   9     1296.43     1311.54     26.62 o 
   1   3   9      348.72      324.90     12.43 o 
   2   3   9      210.53      227.90     13.32 o 
   3   3   9      114.34      136.23      8.71 o 
   4   3   9       45.13       54.84      4.53 o 
   5   3   9       18.85       14.84      2.77 o 
   6   3   9       55.60       54.48      8.18 o 
  -2   4   9       69.74       73.21      8.85 o 
  -1   4   9      765.46      773.25     22.13 o 
   0   4   9      196.74      205.50      9.58 o 
   1   4   9      316.80      343.28     11.44 o 
   2   4   9      285.95      289.03     14.96 o 
   3   4   9      263.32      264.90     12.26 o 
   4   4   9      177.07      170.85      9.86 o 
   5   4   9       12.53       13.55      2.58 o 
   6   4   9        0.42        1.58      4.21 o 
  -2   5   9      114.18      107.29     15.00 o 
  -1   5   9      203.22      199.02     11.40 o 
   0   5   9       12.06        9.36      2.25 o 
   1   5   9       32.42       33.95      3.38 o 
   2   5   9      412.33      418.11     17.85 o 
   3   5   9      203.19      205.60     11.63 o 
   4   5   9       58.99       68.34      4.73 o 
   5   5   9        7.37       11.06      2.81 o 
   6   5   9       23.58       28.80      6.59 o 
  -3   6   9       32.15       34.90      8.75 o 
  -2   6   9      199.40      189.67     20.17 o 
  -1   6   9      329.87      326.59     14.77 o 
   0   6   9      301.72      341.77     11.29 o 
   1   6   9     1030.16     1073.58     23.75 o 
   2   6   9      686.26      728.64     23.40 o 
   3   6   9       32.50       63.87      6.44 o 
   4   6   9       19.18       18.84      2.64 o 
   5   6   9       13.70       11.76      5.25 o 
   6   6   9        6.45        3.84      5.49 o 
  -3   7   9      113.01      107.36     15.14 o 
  -2   7   9        1.15        4.52      3.76 o 
  -1   7   9      409.85      395.44     12.02 o 
   0   7   9       68.10       74.12      7.00 o 
   1   7   9       53.05       50.34      4.57 o 
   2   7   9      310.18      327.86     15.65 o 
   3   7   9      260.06      268.09     12.71 o 
   4   7   9      104.10       98.05      4.90 o 
   5   7   9       74.38       68.42      9.18 o 
   6   7   9       14.14       13.72      5.13 o 
  -4   8   9      166.44      159.52     18.78 o 
  -3   8   9       13.89       10.55      5.01 o 
  -2   8   9      397.11      378.56     28.40 o 
  -1   8   9       10.83       10.48      2.23 o 
   0   8   9       86.10       91.70      6.62 o 
   1   8   9       45.96       43.66      4.32 o 
   2   8   9      163.38      180.28     15.86 o 
   3   8   9      132.82      120.92      7.07 o 
   4   8   9        3.16        4.19      2.14 o 
   5   8   9        6.94       14.04      4.94 o 
   6   8   9        6.40        6.52      6.12 o 
  -4   9   9       25.63       25.22      7.55 o 
  -3   9   9       24.69       25.13      7.50 o 
  -2   9   9      143.70      133.82      8.86 o 
  -1   9   9      463.51      457.07     16.89 o 
   0   9   9      243.34      242.29     11.04 o 
   1   9   9       79.96       77.77      6.11 o 
   2   9   9       16.09       12.73      4.10 o 
   3   9   9      315.71      340.68     11.61 o 
   4   9   9       20.14       22.50      3.10 o 
   5   9   9        3.35        4.14      3.58 o 
   6   9   9        4.39        2.23      7.39 o 
  -3  10   9      109.62       92.51     10.62 o 
  -2  10   9      101.94       87.83      6.91 o 
  -1  10   9       94.28      101.74     10.36 o 
   0  10   9       48.73       52.51      6.03 o 
   1  10   9        8.02        6.06      2.55 o 
   2  10   9      216.11      239.85     23.60 o 
   3  10   9       44.89       44.55      4.24 o 
   4  10   9       25.23       18.61      3.44 o 
   5  10   9        4.05        2.06      3.32 o 
   6  10   9        3.53       -0.75      4.52 o 
  -4  11   9       12.51       17.06      8.31 o 
  -3  11   9        0.44       -2.45      2.45 o 
  -2  11   9      531.84      545.56     26.27 o 
  -1  11   9      133.63      118.04     10.21 o 
   0  11   9       23.10       21.92      3.63 o 
   1  11   9      162.89      171.23      9.97 o 
   2  11   9        5.98        6.23      3.11 o 
   3  11   9       51.80       49.18      4.14 o 
   4  11   9        7.08        9.37      3.82 o 
   5  11   9       11.10        6.78      3.81 o 
   6  11   9        7.54        2.19      3.61 o 
  -5  12   9       27.53       35.76     10.63 o 
  -4  12   9       40.01       45.48     12.96 o 
  -3  12   9       21.21       25.61      9.11 o 
  -2  12   9      133.02      116.77     14.19 o 
  -1  12   9       29.31       32.81      4.39 o 
   0  12   9       17.52       21.33      5.56 o 
   1  12   9      201.23      174.08     11.65 o 
   2  12   9       49.00       47.49      8.58 o 
   3  12   9       22.02       33.10      4.90 o 
   4  12   9        8.02        6.06      3.59 o 
   5  12   9       11.50       16.44      5.59 o 
  -5  13   9       10.09       25.54      9.23 o 
  -4  13   9       27.31       37.09     10.58 o 
  -3  13   9       24.94       17.30      4.32 o 
  -2  13   9      188.93      179.07     15.97 o 
  -1  13   9      400.77      381.74     18.09 o 
   0  13   9       62.61       58.51      6.86 o 
   1  13   9       57.17       55.00      8.94 o 
   2  13   9       83.69       71.87     12.89 o 
   3  13   9        8.40       11.31      2.74 o 
   4  13   9       10.67       10.52      6.90 o 
   5  13   9        2.43        4.62      4.71 o 
  -4  14   9       21.89       18.25      7.92 o 
  -3  14   9       39.01       32.42      9.94 o 
  -2  14   9       15.48       10.92      3.85 o 
  -1  14   9      106.43       93.59     11.65 o 
   0  14   9      412.19      404.74     18.26 o 
   1  14   9      421.17      395.97     19.18 o 
   2  14   9       72.66       64.68      8.53 o 
   3  14   9       94.18       87.05      6.52 o 
   4  14   9       59.17       51.19      8.75 o 
   5  14   9        6.37        5.80      4.61 o 
  -4  15   9        5.56        9.00      5.69 o 
  -3  15   9       30.76       25.49      9.36 o 
  -2  15   9       42.77       47.08      8.00 o 
  -1  15   9      139.07      126.04     13.90 o 
   0  15   9      144.26      118.41     12.15 o 
   1  15   9      130.83      130.55      9.12 o 
   2  15   9       76.50       69.19      6.68 o 
   3  15   9       47.93       49.35      5.66 o 
   4  15   9        4.59        2.71      3.86 o 
   5  15   9        2.18        4.55      3.89 o 
  -4  16   9       12.96       21.33      8.77 o 
  -3  16   9       20.62       20.17      9.01 o 
  -2  16   9       91.33       82.74      8.55 o 
  -1  16   9       70.45       78.81     16.51 o 
   0  16   9      206.48      179.74     12.31 o 
   1  16   9      126.09      126.24     11.71 o 
   2  16   9      172.80      167.34      6.68 o 
   3  16   9       33.74       43.34      7.99 o 
   4  16   9        5.05        0.64      3.45 o 
   5  16   9        8.73        2.40      4.25 o 
  -4  17   9        3.10        0.91      3.58 o 
  -3  17   9        7.50       12.37      6.38 o 
  -2  17   9      170.43      154.96     19.26 o 
  -1  17   9      135.28      157.24     23.23 o 
   0  17   9      147.22      134.12     10.87 o 
   1  17   9       24.72       26.42      4.38 o 
   2  17   9       22.19       24.75      3.38 o 
   3  17   9        1.37        2.51      7.48 o 
   4  17   9        8.66        6.72      7.86 o 
   5  17   9        8.85        3.21      3.76 o 
  -4  18   9        5.62        6.70      6.19 o 
  -3  18   9       15.65       16.65      8.04 o 
  -2  18   9        5.26       13.62      8.86 o 
  -1  18   9       56.79       55.03     15.05 o 
   0  18   9       30.71       33.04      7.09 o 
   1  18   9      133.05      118.73      9.28 o 
   2  18   9       25.70       28.15      9.09 o 
   3  18   9        7.78       12.39     14.61 o 
   4  18   9       19.01       18.24      6.79 o 
   5  18   9        1.24       -5.59      6.07 o 
  -3  19   9       36.58       43.92     13.03 o 
  -2  19   9       60.10       62.94     14.42 o 
  -1  19   9       63.57       38.22     11.97 o 
   0  19   9       56.72       54.14     15.07 o 
   1  19   9       24.81       26.04     10.26 o 
   2  19   9       34.14       29.05      7.95 o 
   3  19   9       14.49        5.01     12.63 o 
   4  19   9        4.04        3.84      4.94 o 
  -3  20   9        4.90        5.06      5.36 o 
  -2  20   9       25.06       17.19     10.01 o 
  -1  20   9       14.29       18.21      9.98 o 
   0  20   9       36.43       29.13     11.35 o 
   1  20   9        1.57       -0.42      5.44 o 
   2  20   9       31.26       18.54     16.34 o 
   3  20   9       11.01       12.12      7.19 o 
   4  20   9        4.75        9.54      6.54 o 
  -3  21   9        6.06       -0.40      4.13 o 
  -2  21   9       14.22       14.43      8.44 o 
  -1  21   9       62.84       73.27     17.58 o 
   0  21   9       15.04       13.07      8.95 o 
   1  21   9       16.07        8.61      5.95 o 
   2  21   9       26.24       26.40      9.28 o 
   3  21   9        2.05        5.61      4.92 o 
   4  21   9       10.39        7.24      4.46 o 
  -3  22   9        4.95        2.68      5.05 o 
  -2  22   9        6.21       -6.04      6.27 o 
  -1  22   9       15.50        1.81      5.45 o 
   0  22   9       18.66        4.95      5.49 o 
   1  22   9       11.37       14.91      7.33 o 
   2  22   9        9.65       24.02      9.66 o 
   3  22   9       13.27       20.55     14.29 o 
   4  22   9        5.74       -4.47      6.38 o 
  -3  23   9        3.48       -6.19      6.19 o 
  -2  23   9        5.62        3.00      5.27 o 
  -1  23   9        9.64        6.34      6.61 o 
   0  23   9        1.78        5.41     11.36 o 
   1  23   9        5.30       10.40      7.09 o 
   2  23   9        8.94        9.38      7.51 o 
   3  23   9       12.45       27.69      9.79 o 
  -2  24   9        3.60        5.05      5.63 o 
  -1  24   9        1.95        7.43      7.27 o 
   0  24   9        3.13       -0.50     13.36 o 
   1  24   9        0.50       -3.10      6.69 o 
   2  24   9        7.62       13.90      7.00 o 
   3  24   9        5.87        6.68      6.52 o 
  -2  25   9        0.27       11.87      7.97 o 
  -1  25   9        2.31        7.22     11.43 o 
   0  25   9        1.39        1.22      3.73 o 
   1  25   9        7.19       -1.50      7.05 o 
   2  25   9        1.88        3.43      4.62 o 
  -2  26   9        2.86        3.20      5.17 o 
  -1  26   9        1.79        3.41     13.28 o 
   0  26   9        8.29        4.40      7.41 o 
   1  26   9        1.87        3.68      3.93 o 
   2  26   9        0.81        3.30      8.69 o 
  -1  27   9        3.62       -0.88      2.80 o 
   0  27   9       11.14       15.69      7.56 o 
   1  27   9        5.36       11.38     29.35 o 
  -1   0  10      648.16      661.40     35.36 o 
   0   0  10     1433.30     1444.37     37.14 o 
   1   0  10      440.12      446.79     24.59 o 
   2   0  10      101.06       92.51     15.18 o 
   3   0  10      728.18      712.64     44.08 o 
   4   0  10       55.96       60.47      6.92 o 
   5   0  10        4.78        4.89      3.52 o 
  -1   1  10       50.60       53.35      6.11 o 
   0   1  10       28.77       28.94      3.74 o 
   1   1  10        3.33        3.09      1.50 o 
   2   1  10        9.36       12.54      4.44 o 
   3   1  10       88.70       99.69     11.76 o 
   4   1  10      134.52      126.87      6.87 o 
   5   1  10        2.14        0.61      2.12 o 
   6   1  10        6.30       20.59      8.81 o 
  -1   2  10      908.76      962.43     25.72 o 
   0   2  10      263.80      276.61     13.94 o 
   1   2  10      353.49      348.43     28.70 o 
   2   2  10      559.18      590.28     27.13 o 
   3   2  10      113.98      105.92     12.26 o 
   4   2  10       36.14       41.67      3.95 o 
   5   2  10       48.45       54.32      5.68 o 
   6   2  10       26.68       37.99     12.35 o 
  -1   3  10      125.89      138.76      9.87 o 
   0   3  10       16.62       18.67      2.99 o 
   1   3  10      212.67      219.08      9.99 o 
   2   3  10      130.83      142.72     13.45 o 
   3   3  10      328.00      328.27     20.98 o 
   4   3  10       54.73       62.66      4.69 o 
   5   3  10       10.23       11.50      2.72 o 
   6   3  10        8.53       17.56      6.54 o 
  -2   4  10      184.99      197.26     21.77 o 
  -1   4  10      406.16      441.04     17.56 o 
   0   4  10      154.09      160.50      8.88 o 
   1   4  10      312.86      299.33     12.53 o 
   2   4  10      173.84      190.73     15.50 o 
   3   4  10      448.94      507.89     26.08 o 
   4   4  10      117.03      113.09      6.09 o 
   5   4  10       10.40        9.74      3.04 o 
   6   4  10       18.28       19.00      7.98 o 
  -2   5  10      254.67      245.92     24.25 o 
  -1   5  10      333.81      353.47     19.52 o 
   0   5  10       90.06       84.26      8.05 o 
   1   5  10      107.37      103.92      7.44 o 
   2   5  10      184.64      177.69     15.30 o 
   3   5  10      272.86      293.00     20.00 o 
   4   5  10       34.11       30.49      3.94 o 
   5   5  10        9.23        7.26      7.27 o 
   6   5  10        4.16        2.14      2.97 o 
  -2   6  10        3.01        2.57      3.88 o 
  -1   6  10       40.64       44.00      5.87 o 
   0   6  10      250.77      226.38     12.01 o 
   1   6  10      358.34      358.87     16.07 o 
   2   6  10      313.90      303.74     19.54 o 
   3   6  10      276.08      289.35     16.31 o 
   4   6  10      109.45      114.28      7.65 o 
   5   6  10       24.47       15.82      4.82 o 
   6   6  10       17.98       14.27      5.00 o 
  -3   7  10      183.07      166.41     20.40 o 
  -2   7  10       35.35       42.78     10.35 o 
  -1   7  10      121.95      115.26      9.62 o 
   0   7  10        1.30        3.22      2.16 o 
   1   7  10      186.05      194.33     10.42 o 
   2   7  10      104.60      107.28     11.94 o 
   3   7  10       21.86       21.07      5.06 o 
   4   7  10       22.84       28.40      4.01 o 
   5   7  10        4.74       -1.30      5.37 o 
   6   7  10        0.78       -1.71      2.74 o 
  -3   8  10       31.06       22.85      7.99 o 
  -2   8  10      822.98      816.62     45.17 o 
  -1   8  10        0.10       -1.36      1.85 o 
   0   8  10      369.54      367.89     15.72 o 
   1   8  10      308.57      294.38     12.90 o 
   2   8  10      778.50      750.04     49.80 o 
   3   8  10      139.30      133.28     11.25 o 
   4   8  10       99.37      103.48      7.16 o 
   5   8  10       21.83       16.62      6.11 o 
   6   8  10        0.16        0.10      2.59 o 
  -3   9  10       77.24       70.51     13.14 o 
  -2   9  10      134.29       99.60     11.59 o 
  -1   9  10       28.19       29.37      4.03 o 
   0   9  10       28.30       25.21      4.36 o 
   1   9  10        4.76        1.19      1.91 o 
   2   9  10      184.14      204.93     27.10 o 
   3   9  10       24.50       34.41      8.12 o 
   4   9  10       10.32       12.99      3.55 o 
   5   9  10        1.67       -0.99      3.42 o 
   6   9  10        0.02       -3.45      3.46 o 
  -3  10  10       69.77       52.92      8.47 o 
  -2  10  10      214.16      188.40     12.93 o 
  -1  10  10      128.75      107.62      8.82 o 
   0  10  10      340.08      336.82     15.58 o 
   1  10  10      150.46      151.87      9.46 o 
   2  10  10      485.26      489.88     42.50 o 
   3  10  10       62.69       65.98      7.99 o 
   4  10  10       70.76       69.20      9.65 o 
   5  10  10       12.20       14.24      4.69 o 
  -5  11  10        7.79       13.47      7.13 o 
  -4  11  10       42.14       33.98     10.69 o 
  -3  11  10      122.80      110.77     12.23 o 
  -2  11  10       41.32       48.77      6.34 o 
  -1  11  10       80.75       85.97      8.06 o 
   0  11  10       11.44        6.79      2.39 o 
   1  11  10       23.99       25.86      9.06 o 
   2  11  10       94.01       90.11     18.72 o 
   3  11  10       21.86       33.51      5.87 o 
   4  11  10       15.98       16.47      5.38 o 
   5  11  10        3.07        8.80      4.34 o 
  -5  12  10        2.89        0.84      3.20 o 
  -4  12  10       22.44       27.79     10.02 o 
  -3  12  10       17.55       13.57      3.24 o 
  -2  12  10      377.34      344.24     14.95 o 
  -1  12  10      137.90      137.39     10.74 o 
   0  12  10       76.74       66.74      7.28 o 
   1  12  10      110.14      103.75      9.35 o 
   2  12  10       83.15       95.97     20.06 o 
   3  12  10       15.09       17.33      2.87 o 
   4  12  10       39.28       33.21      7.45 o 
   5  12  10       21.92       19.82      5.90 o 
  -5  13  10        3.40        6.03      5.34 o 
  -4  13  10        9.15        7.56      5.94 o 
  -3  13  10       22.19       11.87      6.73 o 
  -2  13  10       70.91       62.42      6.60 o 
  -1  13  10       22.25       29.18      6.59 o 
   0  13  10       48.28       49.06      8.35 o 
   1  13  10        4.98        5.65      2.58 o 
   2  13  10       29.61       21.96      9.51 o 
   3  13  10       30.60       32.03      5.51 o 
   4  13  10        2.60        2.50      3.68 o 
   5  13  10        6.11        2.88      3.12 o 
  -4  14  10       22.09       29.17      9.79 o 
  -3  14  10       25.47       10.90      7.50 o 
  -2  14  10        8.85        5.10      2.64 o 
  -1  14  10      109.66       96.42     11.50 o 
   0  14  10       81.26       72.40      8.09 o 
   1  14  10       48.89       58.34      7.49 o 
   2  14  10      160.84      131.45     23.88 o 
   3  14  10       11.31        5.42      4.75 o 
   4  14  10        8.76        9.53      5.03 o 
   5  14  10        1.22        3.21      4.93 o 
  -4  15  10        6.28        2.25      4.37 o 
  -3  15  10       21.33       34.20     11.21 o 
  -2  15  10      172.21      159.39     15.15 o 
  -1  15  10       46.25       51.05      8.68 o 
   0  15  10       45.80       40.13      7.58 o 
   1  15  10      223.65      220.98     14.76 o 
   2  15  10        7.05       10.98      6.61 o 
   3  15  10       28.68       23.27      4.91 o 
   4  15  10       83.41       97.81     12.23 o 
   5  15  10        7.09        6.00      4.10 o 
  -4  16  10        1.83        5.45      5.58 o 
  -3  16  10        4.14       -6.31      6.31 o 
  -2  16  10       72.93       65.31     14.71 o 
  -1  16  10       76.30       60.68     14.64 o 
   0  16  10       61.45       58.11      8.92 o 
   1  16  10       44.85       40.20      5.35 o 
   2  16  10       31.15       49.16     10.63 o 
   3  16  10       19.88       24.26      8.59 o 
   4  16  10       17.58       25.26      7.82 o 
   5  16  10        0.50       -4.88      4.88 o 
  -4  17  10       20.29       30.79     10.74 o 
  -3  17  10        2.48        2.90      4.84 o 
  -2  17  10       56.45       59.23     14.68 o 
  -1  17  10       27.49       28.29     11.05 o 
   0  17  10      201.37      181.43     16.17 o 
   1  17  10       57.53       71.01     18.82 o 
   2  17  10       51.57       62.25     12.59 o 
   3  17  10        1.39        2.73      4.97 o 
   4  17  10        9.47        2.74      9.08 o 
  -4  18  10       11.13       10.70      7.87 o 
  -3  18  10       26.18       31.54     11.11 o 
  -2  18  10       40.28       41.24     12.46 o 
  -1  18  10       38.02       34.60     12.40 o 
   0  18  10        3.10        5.76      8.61 o 
   1  18  10      127.50      164.34     27.63 o 
   2  18  10       92.24       93.74     17.23 o 
   3  18  10        0.42        6.69      6.20 o 
   4  18  10        8.79       17.42      6.07 o 
  -3  19  10       10.31       14.35      8.05 o 
  -2  19  10       14.21        7.58      6.51 o 
  -1  19  10        4.36       -4.08      5.82 o 
   0  19  10       91.74       60.37     17.34 o 
   1  19  10        6.23       -4.65      5.86 o 
   2  19  10        6.31       10.06      5.61 o 
   3  19  10       24.30        9.13      9.15 o 
   4  19  10        3.89        1.56      4.10 o 
  -3  20  10       13.17        9.98      6.07 o 
  -2  20  10        2.63       -0.81      5.40 o 
  -1  20  10       28.53       19.35      9.73 o 
   0  20  10       12.00       36.71     14.00 o 
   1  20  10       52.51       43.20     10.84 o 
   2  20  10       12.31        7.04      7.84 o 
   3  20  10        9.08       19.29      8.24 o 
   4  20  10       21.20        7.68      6.59 o 
  -3  21  10        1.19       -1.58      4.28 o 
  -2  21  10        2.92        1.37      4.17 o 
  -1  21  10       39.64       30.56     12.18 o 
   0  21  10       18.31       21.18     10.34 o 
   1  21  10        9.92       10.16      6.91 o 
   2  21  10       40.07       28.05     12.67 o 
   3  21  10        4.74       12.38      6.90 o 
   4  21  10        5.87       14.95      7.85 o 
  -3  22  10        9.31        2.64      4.56 o 
  -2  22  10       15.48       31.94     13.00 o 
  -1  22  10       44.91       36.96     13.13 o 
   0  22  10       27.43       32.05     13.35 o 
   1  22  10       18.38       16.85      7.95 o 
   2  22  10        3.09       -1.61      5.43 o 
   3  22  10        5.76        4.43      5.97 o 
  -3  23  10        5.22       12.49      7.74 o 
  -2  23  10        1.10        8.49      9.19 o 
  -1  23  10        4.14       -7.62      7.62 o 
   0  23  10        7.81       11.12      8.40 o 
   1  23  10        7.48        3.84      6.71 o 
   2  23  10        3.17        1.18      5.69 o 
   3  23  10       36.63       31.42     10.76 o 
  -2  24  10       13.19       -9.09      9.09 o 
  -1  24  10       13.02       -4.38      6.56 o 
   0  24  10        4.18       12.11      6.05 o 
   1  24  10        7.31       -2.73     10.28 o 
   2  24  10        3.62       -0.27     12.14 o 
  -2  25  10        9.88       -3.29      5.41 o 
  -1  25  10       16.89       23.21     11.78 o 
   0  25  10        1.60       -0.74      8.13 o 
   1  25  10       14.10       13.62      7.45 o 
   2  25  10       14.70       20.67      9.51 o 
  -1  26  10        4.10        6.71      5.09 o 
   0  26  10        2.70        0.17      6.33 o 
   1  26  10        3.86        6.99      5.47 o 
   0  27  10        0.37       -2.18      3.75 o 
  -1   1  11      487.13      479.03     22.24 o 
   0   1  11       59.70       64.65      8.51 o 
   1   1  11      354.95      342.87     12.76 o 
   2   1  11       79.45       73.80     10.31 o 
   3   1  11      349.70      389.44     24.16 o 
   4   1  11       59.38       51.11      6.23 o 
   5   1  11       43.71       42.85      6.37 o 
  -1   2  11      116.77      105.36     14.67 o 
   0   2  11       66.12       75.46     26.30 o 
   1   2  11       99.00       95.45      7.54 o 
   2   2  11      242.51      230.89     17.96 o 
   3   2  11       29.79       33.94      7.61 o 
   4   2  11       19.99       21.37      3.50 o 
   5   2  11       13.43       13.42      2.98 o 
  -1   3  11      242.80      275.52     23.55 o 
   0   3  11       23.21       26.95      4.58 o 
   1   3  11      456.34      427.51     16.52 o 
   2   3  11      457.71      468.08     25.44 o 
   3   3  11      108.85      109.19     12.85 o 
   4   3  11       78.63       89.94      6.98 o 
   5   3  11        8.56       10.46      2.93 o 
   6   3  11       14.75       22.56     10.53 o 
  -1   4  11      244.99      242.42     22.13 o 
   0   4  11        4.05        6.65      2.77 o 
   1   4  11        4.04        5.57      2.63 o 
   2   4  11       16.61       14.76      5.86 o
[truncated: 53,452 more chars]
